# Supplementary material for: 2-Amino-6-methyl­pyridinium 2,2,2-tri­chloro­acetate
Source: Acta Crystallogr Sect E Struct Rep Online. 2014 Mar 5;70(Pt 4):o391–2. doi: 10.1107/S1600536814004553 (PMC3998557; doi:10.1107/S1600536814004553)
Supplement: Supplementary file 1 [file e-70-0o391-sup1.cif]

##############################################################################
#                                                                            #
# This CIF contains the data in a paper accepted for publication in          #
# Acta Crystallographica Section E. It conforms to the requirements of       #
# Notes for Authors for Acta Crystallographica Section E, and has been       #
# peer reviewed under the auspices of the IUCr Commission on Journals.       #
#                                                                            #
# Full details of the Crystallographic Information File format               #
# are given in the paper "The Crystallographic Information File (CIF):       #
# a New Standard Archive File for Crystallography" by S. R. Hall, F. H.      #
# Allen and I. D. Brown [Acta Cryst. (1991), A47, 655-685].                  #
#                                                                            #
# The current version of the core CIF dictionary is obtainable from          #
# ftp://ftp.iucr.org/pub/cif_core.dic.                                       #
#                                                                            #
# Software is freely available for graphical display of the structure(s)     #
# in this CIF. For information consult the CIF software page                 #
# http://www.iucr.org/resources/cif/software.                                #
#                                                                            #
# This file may be used for bona fide research purposes within the           #
# scientific community so long as proper attribution is given to the journal # 
# article from which it was obtained.                                        #
#                                                                            #
##############################################################################
data_global
_audit_creation_method     SHELXL-97
_journal_date_recd_electronic     2014-02-26
_journal_date_accepted     2014-02-27
_journal_name_full     'Acta Crystallographica, Section E'
_journal_year     2014
_journal_volume     70
_journal_issue      4
_journal_page_first     o391
_journal_page_last     o392
_journal_paper_category     QO
_journal_paper_doi     10.1107/S1600536814004553
_journal_coeditor_code     SU2705
loop_
    _publ_contact_author_name
    _publ_contact_author_address
    _publ_contact_author_email
    'M. NizamMohideen'
;
Department of Physics
The New College (Autonomous)
Chennai 600 014
Tamil Nadu
India
;
 'mnizam_new@yahoo.in'
    'R. Mohan'
;
Department of Physics
Presidency College (Autonomous)
Chennai 600 005
Tamil Nadu
India
;
 'professormohan@yahoo.co.in'
_publ_contact_author_fax     ?
_publ_contact_author_phone     '91-9841459257'
_publ_section_title
;
2-Amino-6-methylpyridinium 2,2,2-trichloroacetate
;
loop_
    _publ_author_name
    _publ_author_footnote
    _publ_author_address
    'K. Syed Suresh Babu' .
;
Department of Physics
Presidency College (Autonomous)
Chennai 600 005
Tamil Nadu
India
Department of Physics
The New College (Autonomous)
Chennai 600 014
Tamil Nadu
India
;
    'G. Peramaiyan' .
;
Department of Physics
Presidency College (Autonomous)
Chennai 600 005
Tamil Nadu
India
;
    'M. NizamMohideen' .
;
Department of Physics
The New College (Autonomous)
Chennai 600 014
Tamil Nadu
India
;
    'R. Mohan' .
;
Department of Physics
Presidency College (Autonomous)
Chennai 600 005
Tamil Nadu
India
;
_publ_section_synopsis     .
data_I
_database_code_depnum_ccdc_archive 'CCDC 988938'
_audit_creation_method     SHELXL-97
_chemical_name_systematic
;
2-Amino-6-methylpyridinium 2,2,2-trichloroacetate
;
_chemical_name_common     ?
_chemical_formula_moiety     'C6 H9 N2 +, C2 Cl3 O2 -'
_chemical_formula_sum     'C8 H9 Cl3 N2 O2'
_chemical_formula_iupac     'C6 H9 N2 +, C2 Cl3 O2 -'
_chemical_formula_weight     271.52
_chemical_melting_point     ?
_symmetry_cell_setting     monoclinic
_symmetry_space_group_name_H-M     'P 21/n'
_symmetry_space_group_name_Hall     '-P 2yn'
loop_
    _symmetry_equiv_pos_as_xyz
    'x, y, z'
    '-x+1/2, y+1/2, -z+1/2'
    '-x, -y, -z'
    'x-1/2, -y-1/2, z-1/2'
_cell_length_a     11.6376(5)
_cell_length_b     14.6648(6)
_cell_length_c     13.9100(6)
_cell_angle_alpha     90.00
_cell_angle_beta     96.0240(10)
_cell_angle_gamma     90.00
_cell_volume     2360.81(17)
_cell_formula_units_Z     8
_cell_measurement_reflns_used     5784
_cell_measurement_theta_min     2.02
_cell_measurement_theta_max     28.06
_cell_measurement_temperature     293(2)
_exptl_crystal_description     Block
_exptl_crystal_colour     Colourless
_exptl_crystal_size_max     0.35
_exptl_crystal_size_mid     0.30
_exptl_crystal_size_min     0.30
_exptl_crystal_density_diffrn     1.528
_exptl_crystal_density_meas     ?
_exptl_crystal_density_method     'not measured'
_exptl_crystal_F_000     1104
_exptl_absorpt_coefficient_mu     0.758
_exptl_absorpt_correction_type     multi-scan
_exptl_absorpt_process_details     '(SADABS; Sheldrick, 2004)'
_exptl_absorpt_correction_T_min     0.7774
_exptl_absorpt_correction_T_max     0.8046
_exptl_special_details     ?
_diffrn_ambient_temperature     293(2)
_diffrn_radiation_type     MoK\a
_diffrn_radiation_wavelength     0.71073
_diffrn_radiation_source     'fine-focus sealed tube'
_diffrn_radiation_monochromator     graphite
_diffrn_measurement_device_type
;
Bruker Kappa APEXII CCD
;
_diffrn_measurement_method     '\w and \f scans'
_diffrn_detector_area_resol_mean     ?
_diffrn_reflns_number     39609
_diffrn_reflns_av_R_equivalents     0.0316
_diffrn_reflns_av_sigmaI/netI     0.0220
_diffrn_reflns_theta_min     2.02
_diffrn_reflns_theta_max     28.26
_diffrn_reflns_theta_full     28.26
_diffrn_measured_fraction_theta_max     0.989
_diffrn_measured_fraction_theta_full     0.989
_diffrn_reflns_limit_h_min     -15
_diffrn_reflns_limit_h_max     12
_diffrn_reflns_limit_k_min     -19
_diffrn_reflns_limit_k_max     19
_diffrn_reflns_limit_l_min     -16
_diffrn_reflns_limit_l_max     18
_diffrn_standards_number     0
_diffrn_standards_interval_count     ?
_diffrn_standards_interval_time     ?
_diffrn_standards_decay_%     ?
_refine_special_details
;
Refinement of <i>F</i>^2^ against ALL reflections. The weighted <i>R</i>-factor
<i>wR</i> and goodness of fit <i>S</i> are based on <i>F</i>^2^, conventional
<i>R</i>-factors <i>R</i> are based on <i>F</i>, with <i>F</i> set to zero for
negative <i>F</i>^2^. The threshold expression of <i>F</i>^2^ >
\s(<i>F</i>^2^) is used only for calculating <i>R</i>-factors(gt) <i>etc</i>.
and is not relevant to the choice of reflections for refinement.
<i>R</i>-factors based on <i>F</i>^2^ are statistically about twice as large
as those based on <i>F</i>, and <i>R</i>- factors based on ALL data will be
even larger.
;
_reflns_number_total     5784
_reflns_number_gt     3922
_reflns_threshold_expression     I>2\s(I)
_refine_ls_structure_factor_coef     Fsqd
_refine_ls_matrix_type     full
_refine_ls_R_factor_all     0.0738
_refine_ls_R_factor_gt     0.0459
_refine_ls_wR_factor_gt     0.1105
_refine_ls_wR_factor_ref     0.1291
_refine_ls_goodness_of_fit_ref     1.038
_refine_ls_restrained_S_all     1.037
_refine_ls_number_reflns     5784
_refine_ls_number_parameters     297
_refine_ls_number_restraints     6
_refine_ls_hydrogen_treatment     mixed
_refine_ls_weighting_scheme     calc
_refine_ls_weighting_details
         'calc w=1/[\s^2^(Fo^2^)+(0.0512P)^2^+1.4785P] where P=(Fo^2^+2Fc^2^)/3'
_atom_sites_solution_hydrogens     geom
_atom_sites_solution_primary     direct
_atom_sites_solution_secondary     difmap
_refine_ls_shift/su_max     0.000
_refine_ls_shift/su_mean     0.000
_refine_diff_density_max     0.661
_refine_diff_density_min     -0.641
_refine_ls_extinction_method     none
_refine_ls_extinction_coef     ?
loop_
    _atom_type_symbol
    _atom_type_description
    _atom_type_scat_dispersion_real
    _atom_type_scat_dispersion_imag
    _atom_type_scat_source
    'C' 'C' 0.0033 0.0016
                         'International Tables Vol C Tables 4.2.6.8 and 6.1.1.4'
    'H' 'H' 0.0000 0.0000
                         'International Tables Vol C Tables 4.2.6.8 and 6.1.1.4'
    'N' 'N' 0.0061 0.0033
                         'International Tables Vol C Tables 4.2.6.8 and 6.1.1.4'
    'O' 'O' 0.0106 0.0060
                         'International Tables Vol C Tables 4.2.6.8 and 6.1.1.4'
    'Cl' 'Cl' 0.1484 0.1585
                         'International Tables Vol C Tables 4.2.6.8 and 6.1.1.4'
_computing_data_collection     'APEX2 (Bruker, 2004)'
_computing_cell_refinement     'APEX2 and SAINT (Bruker, 2004)'
_computing_data_reduction     'SAINT and XPREP (Bruker, 2004)'
_computing_structure_solution     'SHELXS97 (Sheldrick, 2008)'
_computing_structure_refinement     'SHELXL97 (Sheldrick, 2008)'
_computing_molecular_graphics
 'ORTEP-3 for Windows (Farrugia, 2012) and Mercury (Macrae <i>et al.</i>, 2008)'
_computing_publication_material
                                'WinGX (Farrugia, 2012) and PLATON (Spek, 2009)'
loop_
    _atom_site_type_symbol
    _atom_site_label
    _atom_site_fract_x
    _atom_site_fract_y
    _atom_site_fract_z
    _atom_site_U_iso_or_equiv
    _atom_site_adp_type
    _atom_site_calc_flag
    _atom_site_refinement_flags
    _atom_site_occupancy
    _atom_site_symmetry_multiplicity
    _atom_site_disorder_assembly
    _atom_site_disorder_group
    C C1 0.3813(2) 0.07767(18) 0.03971(18) 0.0507(6) Uani d . 1 1 . .
    C C2 0.3271(3) 0.0212(2) 0.1018(2) 0.0713(8) Uani d . 1 1 . .
    H H2 0.3343 0.0326 0.1679 0.086 Uiso calc R 1 1 . .
    C C3 0.2640(3) -0.0500(3) 0.0649(3) 0.0852(10) Uani d . 1 1 . .
    H H3 0.2284 -0.0880 0.1063 0.102 Uiso calc R 1 1 . .
    C C4 0.2509(3) -0.0681(2) -0.0346(3) 0.0751(9) Uani d . 1 1 . .
    H H4 0.2071 -0.1176 -0.0588 0.090 Uiso calc R 1 1 . .
    C C5 0.3029(2) -0.01251(17) -0.0952(2) 0.0549(6) Uani d . 1 1 . .
    C C6 0.2932(3) -0.0214(2) -0.2021(2) 0.0737(9) Uani d . 1 1 . .
    H H6A 0.2729 0.0366 -0.2311 0.111 Uiso calc R 1 1 . .
    H H6B 0.2345 -0.0653 -0.2226 0.111 Uiso calc R 1 1 . .
    H H6C 0.3658 -0.0412 -0.2216 0.111 Uiso calc R 1 1 . .
    C C7 0.49848(19) 0.20079(16) 0.35230(16) 0.0429(5) Uani d . 1 1 . .
    C C8 0.5578(2) 0.29325(16) 0.33022(17) 0.0464(5) Uani d . 1 1 . .
    C C9 0.3521(2) -0.03512(16) 0.41212(17) 0.0476(5) Uani d . 1 1 . .
    C C10 0.2838(3) -0.1102(2) 0.4323(2) 0.0663(8) Uani d . 1 1 . .
    H H10 0.2952 -0.1667 0.4044 0.080 Uiso calc R 1 1 . .
    C C11 0.2013(3) -0.0996(2) 0.4928(2) 0.0753(9) Uani d . 1 1 . .
    H H11 0.1557 -0.1492 0.5060 0.090 Uiso calc R 1 1 . .
    C C12 0.1831(3) -0.0162(2) 0.5356(2) 0.0710(9) Uani d . 1 1 . .
    H H12 0.1254 -0.0100 0.5766 0.085 Uiso calc R 1 1 . .
    C C13 0.2502(2) 0.0565(2) 0.51737(16) 0.0544(6) Uani d . 1 1 . .
    C C14 0.2420(3) 0.1494(2) 0.5583(2) 0.0767(9) Uani d . 1 1 . .
    H H14A 0.3029 0.1580 0.6096 0.115 Uiso calc R 1 1 . .
    H H14B 0.1686 0.1565 0.5832 0.115 Uiso calc R 1 1 . .
    H H14C 0.2490 0.1939 0.5086 0.115 Uiso calc R 1 1 . .
    C C15 0.0091(2) 0.26412(17) 0.33994(19) 0.0491(6) Uani d . 1 1 . .
    C C16 0.0641(2) 0.19779(16) 0.26897(18) 0.0460(5) Uani d . 1 1 . .
    N N1 0.36821(17) 0.05787(13) -0.05609(15) 0.0459(4) Uani d D 1 1 . .
    N N3 0.33292(17) 0.04379(13) 0.45650(13) 0.0437(4) Uani d D 1 1 . .
    N N2 0.4457(2) 0.14867(19) 0.06970(17) 0.0668(6) Uani d D 1 1 . .
    N N4 0.4353(2) -0.03672(15) 0.35294(18) 0.0605(6) Uani d D 1 1 . .
    O O1 0.48960(16) 0.14569(12) 0.28478(12) 0.0549(4) Uani d . 1 1 . .
    O O2 0.46713(18) 0.19317(14) 0.43335(12) 0.0660(5) Uani d . 1 1 . .
    O O3 -0.01711(18) 0.34018(12) 0.30739(14) 0.0637(5) Uani d . 1 1 . .
    O O4 0.0005(2) 0.23281(15) 0.42110(15) 0.0791(6) Uani d . 1 1 . .
    Cl Cl1 0.55673(9) 0.37373(6) 0.42317(6) 0.0896(3) Uani d . 1 1 . .
    Cl Cl2 0.70242(6) 0.27091(5) 0.31008(6) 0.0710(2) Uani d . 1 1 . .
    Cl Cl3 0.48451(7) 0.34145(5) 0.22382(6) 0.0752(2) Uani d . 1 1 . .
    Cl Cl4 0.21459(6) 0.22009(6) 0.28120(6) 0.0697(2) Uani d . 1 1 . .
    Cl Cl5 0.01042(7) 0.21709(6) 0.14738(5) 0.0719(2) Uani d . 1 1 . .
    Cl Cl6 0.04405(9) 0.08231(5) 0.29620(7) 0.0861(3) Uani d . 1 1 . .
    H H4B 0.463(2) 0.0160(11) 0.3358(19) 0.059(8) Uiso d D 1 1 . .
    H H2B 0.474(2) 0.1848(16) 0.0269(17) 0.064(9) Uiso d D 1 1 . .
    H H4A 0.447(3) -0.0864(14) 0.320(2) 0.082(10) Uiso d D 1 1 . .
    H H2A 0.455(3) 0.157(2) 0.1332(8) 0.082(10) Uiso d D 1 1 . .
    H H1A 0.403(2) 0.0949(15) -0.0955(16) 0.057(8) Uiso d D 1 1 . .
    H H3A 0.379(2) 0.0908(13) 0.446(2) 0.061(8) Uiso d D 1 1 . .
loop_
    _atom_site_aniso_label
    _atom_site_aniso_U_11
    _atom_site_aniso_U_22
    _atom_site_aniso_U_33
    _atom_site_aniso_U_12
    _atom_site_aniso_U_13
    _atom_site_aniso_U_23
    C1 0.0481(14) 0.0549(14) 0.0483(13) 0.0081(11) 0.0017(10) 0.0075(11)
    C2 0.0690(19) 0.084(2) 0.0605(17) -0.0020(16) 0.0039(14) 0.0247(16)
    C3 0.078(2) 0.083(2) 0.095(3) -0.0068(19) 0.0106(19) 0.039(2)
    C4 0.0634(19) 0.0526(16) 0.108(3) -0.0103(14) 0.0013(17) 0.0084(17)
    C5 0.0451(14) 0.0417(12) 0.0764(18) 0.0072(10) -0.0007(12) -0.0040(12)
    C6 0.076(2) 0.0650(18) 0.079(2) 0.0008(15) 0.0022(16) -0.0237(16)
    C7 0.0384(11) 0.0478(12) 0.0423(12) -0.0102(10) 0.0031(9) 0.0052(10)
    C8 0.0464(13) 0.0488(13) 0.0453(12) -0.0116(10) 0.0105(10) 0.0016(10)
    C9 0.0539(14) 0.0453(13) 0.0428(12) -0.0052(11) 0.0019(10) 0.0071(10)
    C10 0.079(2) 0.0514(15) 0.0682(18) -0.0218(14) 0.0046(15) 0.0071(13)
    C11 0.077(2) 0.084(2) 0.0644(18) -0.0401(18) 0.0034(15) 0.0191(16)
    C12 0.0600(17) 0.104(2) 0.0517(15) -0.0272(17) 0.0167(13) 0.0075(16)
    C13 0.0502(14) 0.0788(18) 0.0352(12) -0.0098(13) 0.0087(10) 0.0016(12)
    C14 0.082(2) 0.092(2) 0.0611(17) -0.0084(18) 0.0311(16) -0.0186(17)
    C15 0.0401(12) 0.0493(14) 0.0595(15) -0.0035(10) 0.0123(10) -0.0009(11)
    C16 0.0422(12) 0.0440(12) 0.0525(13) -0.0031(10) 0.0074(10) 0.0012(10)
    N1 0.0439(11) 0.0427(10) 0.0513(11) 0.0070(9) 0.0057(9) 0.0027(9)
    N3 0.0475(11) 0.0494(11) 0.0349(9) -0.0116(9) 0.0073(8) 0.0031(8)
    N2 0.0811(17) 0.0736(16) 0.0452(13) -0.0144(13) 0.0042(12) -0.0005(12)
    N4 0.0733(16) 0.0448(12) 0.0675(14) -0.0029(11) 0.0263(12) -0.0012(11)
    O1 0.0684(11) 0.0488(9) 0.0492(10) -0.0155(8) 0.0144(8) -0.0021(8)
    O2 0.0833(14) 0.0737(12) 0.0437(10) -0.0383(11) 0.0188(9) -0.0022(9)
    O3 0.0745(13) 0.0496(10) 0.0696(12) 0.0085(9) 0.0205(10) 0.0019(9)
    O4 0.1060(18) 0.0731(13) 0.0642(13) 0.0115(12) 0.0377(12) 0.0076(10)
    Cl1 0.1227(8) 0.0727(5) 0.0798(5) -0.0399(5) 0.0406(5) -0.0284(4)
    Cl2 0.0438(4) 0.0737(5) 0.0975(6) -0.0119(3) 0.0168(3) 0.0099(4)
    Cl3 0.0823(5) 0.0593(4) 0.0805(5) -0.0066(4) -0.0083(4) 0.0246(4)
    Cl4 0.0392(3) 0.0947(6) 0.0764(5) 0.0005(3) 0.0112(3) -0.0015(4)
    Cl5 0.0810(5) 0.0774(5) 0.0538(4) 0.0001(4) -0.0092(3) -0.0080(3)
    Cl6 0.1113(7) 0.0446(4) 0.1068(7) -0.0056(4) 0.0323(5) 0.0062(4)
_geom_special_details
;
All e.s.d.'s (except the e.s.d. in the dihedral angle between two l.s. planes)
are estimated using the full covariance matrix. The cell e.s.d.'s are taken
into account individually in the estimation of e.s.d.'s in distances, angles
and torsion angles; correlations between e.s.d.'s in cell parameters are only
used when they are defined by crystal symmetry. An approximate (isotropic)
treatment of cell e.s.d.'s is used for estimating e.s.d.'s involving l.s.
planes.
;
loop_
    _geom_bond_atom_site_label_1
    _geom_bond_atom_site_label_2
    _geom_bond_site_symmetry_2
    _geom_bond_distance
    _geom_bond_publ_flag
    C1 N2 . 1.324(4) ?
    C1 N1 . 1.357(3) ?
    C1 C2 . 1.394(4) ?
    C2 C3 . 1.346(5) ?
    C2 H2 . 0.9300 ?
    C3 C4 . 1.401(5) ?
    C3 H3 . 0.9300 ?
    C4 C5 . 1.360(4) ?
    C4 H4 . 0.9300 ?
    C5 N1 . 1.361(3) ?
    C5 C6 . 1.485(4) ?
    C6 H6A . 0.9600 ?
    C6 H6B . 0.9600 ?
    C6 H6C . 0.9600 ?
    C7 O2 . 1.226(3) ?
    C7 O1 . 1.235(3) ?
    C7 C8 . 1.567(3) ?
    C8 Cl1 . 1.752(2) ?
    C8 Cl2 . 1.765(3) ?
    C8 Cl3 . 1.776(3) ?
    C9 N4 . 1.335(3) ?
    C9 N3 . 1.341(3) ?
    C9 C10 . 1.404(3) ?
    C10 C11 . 1.350(5) ?
    C10 H10 . 0.9300 ?
    C11 C12 . 1.385(5) ?
    C11 H11 . 0.9300 ?
    C12 C13 . 1.362(4) ?
    C12 H12 . 0.9300 ?
    C13 N3 . 1.360(3) ?
    C13 C14 . 1.483(4) ?
    C14 H14A . 0.9600 ?
    C14 H14B . 0.9600 ?
    C14 H14C . 0.9600 ?
    C15 O3 . 1.230(3) ?
    C15 O4 . 1.232(3) ?
    C15 C16 . 1.569(3) ?
    C16 Cl6 . 1.756(2) ?
    C16 Cl5 . 1.763(3) ?
    C16 Cl4 . 1.772(2) ?
    N1 H1A . 0.898(10) ?
    N3 H3A . 0.896(10) ?
    N2 H2B . 0.885(10) ?
    N2 H2A . 0.886(10) ?
    N4 H4B . 0.881(10) ?
    N4 H4A . 0.879(10) ?
loop_
    _geom_angle_atom_site_label_1
    _geom_angle_atom_site_label_2
    _geom_angle_atom_site_label_3
    _geom_angle_site_symmetry_1
    _geom_angle_site_symmetry_3
    _geom_angle
    _geom_angle_publ_flag
    N2 C1 N1 . . 118.6(2) ?
    N2 C1 C2 . . 123.3(3) ?
    N1 C1 C2 . . 118.0(3) ?
    C3 C2 C1 . . 119.2(3) ?
    C3 C2 H2 . . 120.4 ?
    C1 C2 H2 . . 120.4 ?
    C2 C3 C4 . . 121.5(3) ?
    C2 C3 H3 . . 119.3 ?
    C4 C3 H3 . . 119.3 ?
    C5 C4 C3 . . 119.3(3) ?
    C5 C4 H4 . . 120.3 ?
    C3 C4 H4 . . 120.3 ?
    C4 C5 N1 . . 118.2(3) ?
    C4 C5 C6 . . 125.2(3) ?
    N1 C5 C6 . . 116.6(2) ?
    C5 C6 H6A . . 109.5 ?
    C5 C6 H6B . . 109.5 ?
    H6A C6 H6B . . 109.5 ?
    C5 C6 H6C . . 109.5 ?
    H6A C6 H6C . . 109.5 ?
    H6B C6 H6C . . 109.5 ?
    O2 C7 O1 . . 129.1(2) ?
    O2 C7 C8 . . 116.1(2) ?
    O1 C7 C8 . . 114.87(19) ?
    C7 C8 Cl1 . . 113.64(16) ?
    C7 C8 Cl2 . . 108.53(17) ?
    Cl1 C8 Cl2 . . 108.85(13) ?
    C7 C8 Cl3 . . 108.95(16) ?
    Cl1 C8 Cl3 . . 107.87(14) ?
    Cl2 C8 Cl3 . . 108.92(12) ?
    N4 C9 N3 . . 117.7(2) ?
    N4 C9 C10 . . 124.9(3) ?
    N3 C9 C10 . . 117.4(2) ?
    C11 C10 C9 . . 119.2(3) ?
    C11 C10 H10 . . 120.4 ?
    C9 C10 H10 . . 120.4 ?
    C10 C11 C12 . . 121.4(3) ?
    C10 C11 H11 . . 119.3 ?
    C12 C11 H11 . . 119.3 ?
    C13 C12 C11 . . 119.7(3) ?
    C13 C12 H12 . . 120.2 ?
    C11 C12 H12 . . 120.2 ?
    N3 C13 C12 . . 117.7(3) ?
    N3 C13 C14 . . 116.3(2) ?
    C12 C13 C14 . . 126.0(3) ?
    C13 C14 H14A . . 109.5 ?
    C13 C14 H14B . . 109.5 ?
    H14A C14 H14B . . 109.5 ?
    C13 C14 H14C . . 109.5 ?
    H14A C14 H14C . . 109.5 ?
    H14B C14 H14C . . 109.5 ?
    O3 C15 O4 . . 129.4(2) ?
    O3 C15 C16 . . 115.6(2) ?
    O4 C15 C16 . . 115.0(2) ?
    C15 C16 Cl6 . . 112.94(17) ?
    C15 C16 Cl5 . . 112.14(17) ?
    Cl6 C16 Cl5 . . 108.66(13) ?
    C15 C16 Cl4 . . 106.82(16) ?
    Cl6 C16 Cl4 . . 108.04(13) ?
    Cl5 C16 Cl4 . . 108.03(13) ?
    C1 N1 C5 . . 123.7(2) ?
    C1 N1 H1A . . 117.3(18) ?
    C5 N1 H1A . . 118.9(18) ?
    C9 N3 C13 . . 124.6(2) ?
    C9 N3 H3A . . 117.3(18) ?
    C13 N3 H3A . . 118.1(18) ?
    C1 N2 H2B . . 120(2) ?
    C1 N2 H2A . . 115(2) ?
    H2B N2 H2A . . 125(3) ?
    C9 N4 H4B . . 117.6(19) ?
    C9 N4 H4A . . 120(2) ?
    H4B N4 H4A . . 120(3) ?
loop_
    _geom_torsion_atom_site_label_1
    _geom_torsion_atom_site_label_2
    _geom_torsion_atom_site_label_3
    _geom_torsion_atom_site_label_4
    _geom_torsion_site_symmetry_1
    _geom_torsion_site_symmetry_2
    _geom_torsion_site_symmetry_3
    _geom_torsion_site_symmetry_4
    _geom_torsion
    _geom_torsion_publ_flag
    N2 C1 C2 C3 . . . . -179.4(3) ?
    N1 C1 C2 C3 . . . . -0.2(4) ?
    C1 C2 C3 C4 . . . . -0.6(5) ?
    C2 C3 C4 C5 . . . . 0.0(5) ?
    C3 C4 C5 N1 . . . . 1.4(4) ?
    C3 C4 C5 C6 . . . . -177.7(3) ?
    O2 C7 C8 Cl1 . . . . -5.5(3) ?
    O1 C7 C8 Cl1 . . . . 174.28(18) ?
    O2 C7 C8 Cl2 . . . . 115.8(2) ?
    O1 C7 C8 Cl2 . . . . -64.5(2) ?
    O2 C7 C8 Cl3 . . . . -125.8(2) ?
    O1 C7 C8 Cl3 . . . . 54.0(3) ?
    N4 C9 C10 C11 . . . . -179.3(3) ?
    N3 C9 C10 C11 . . . . 1.5(4) ?
    C9 C10 C11 C12 . . . . -0.3(5) ?
    C10 C11 C12 C13 . . . . -0.6(5) ?
    C11 C12 C13 N3 . . . . 0.3(4) ?
    C11 C12 C13 C14 . . . . -179.4(3) ?
    O3 C15 C16 Cl6 . . . . -154.9(2) ?
    O4 C15 C16 Cl6 . . . . 26.5(3) ?
    O3 C15 C16 Cl5 . . . . -31.7(3) ?
    O4 C15 C16 Cl5 . . . . 149.7(2) ?
    O3 C15 C16 Cl4 . . . . 86.5(2) ?
    O4 C15 C16 Cl4 . . . . -92.2(2) ?
    N2 C1 N1 C5 . . . . -179.0(2) ?
    C2 C1 N1 C5 . . . . 1.7(4) ?
    C4 C5 N1 C1 . . . . -2.3(4) ?
    C6 C5 N1 C1 . . . . 176.9(2) ?
    N4 C9 N3 C13 . . . . 178.8(2) ?
    C10 C9 N3 C13 . . . . -1.9(4) ?
    C12 C13 N3 C9 . . . . 1.0(4) ?
    C14 C13 N3 C9 . . . . -179.3(3) ?
loop_
    _geom_hbond_atom_site_label_D
    _geom_hbond_atom_site_label_H
    _geom_hbond_atom_site_label_A
    _geom_hbond_site_symmetry_A
    _geom_hbond_distance_DH
    _geom_hbond_distance_HA
    _geom_hbond_distance_DA
    _geom_hbond_angle_DHA
    N1 H1A O3 4_665 0.900(10)
                            1.964(11) 2.856(3) 172(3)
    N2 H2B O4 4_665 0.890(10)
                            1.954(12) 2.825(3) 167(3)
    N2 H2A O1 . 0.890(10)
                        2.111(13) 2.982(3) 167(3)
    N3 H3A O2 . 0.900(10)
                        1.836(10) 2.729(2) 175(3)
    N4 H4B O1 . 0.880(10)
                        2.064(12) 2.929(3) 167(3)
    N4 H4A O3 2_545 0.880(10)
                            2.294(18) 3.096(3) 152(3)
    C6 H6C O1 3_655 0.96 2.50 3.413(4) 158
    C11 H11 O4 3_556 0.93 2.50 3.371(4) 157
_iucr_refine_instructions_details
;
TITL SYEDTCA1_0m in P2(1)/n
CELL  0.71073  11.6376  14.6648  13.9100   90.000   96.024   90.000
ZERR     8.00   0.0005   0.0006   0.0006    0.000    0.001    0.000
LATT   1
SYMM  1/2 - X, 1/2 + Y, 1/2 - Z
SFAC  C    H    N    O    CL
UNIT  64   72   16   16   24
MERG   2
HTAB N1 O3_$1
HTAB N2 O4_$1
HTAB N2 O1
HTAB N3 O2
HTAB N4 O1
HTAB N4 O3_$2
HTAB C6 O1_$3
HTAB C11 O4_$4
EQIV $1 x+1/2, -y+1/2, z-1/2
EQIV $2 -x+1/2, y-1/2, -z+1/2
EQIV $3 -x+1,-y,-z
EQIV $4 -x,-y,-z+1
DFIX 0.89 0.01 N2 H2A N2 H2B
DFIX 0.89 0.01 N4 H4A N4 H4B
DFIX 0.90 0.01 N1 H1A N3 H3A
FMAP   2
PLAN   20
SIZE     0.30   0.30   0.35
ACTA
HTAB    2.00000
BOND   $H
CONF
WGHT     0.05120     1.47850
L.S.  10
FVAR     0.13087
C1    1    0.381314    0.077673    0.039713    11.00000    0.04810    0.05494 =
        0.04827    0.00754    0.00174    0.00806
C2    1    0.327055    0.021219    0.101789    11.00000    0.06898    0.08371 =
        0.06055    0.02468    0.00394   -0.00197
AFIX   43
H2    2    0.334324    0.032610    0.167920    11.00000   -1.20000
AFIX    0
C3    1    0.264024   -0.049968    0.064885    11.00000    0.07816    0.08311 =
        0.09474    0.03939    0.01060   -0.00683
AFIX   43
H3    2    0.228407   -0.087976    0.106325    11.00000   -1.20000
AFIX    0
C4    1    0.250891   -0.068068   -0.034552    11.00000    0.06335    0.05264 =
        0.10778    0.00843    0.00130   -0.01027
AFIX   43
H4    2    0.207068   -0.117567   -0.058828    11.00000   -1.20000
AFIX    0
C5    1    0.302889   -0.012507   -0.095203    11.00000    0.04509    0.04172 =
        0.07639   -0.00397   -0.00074    0.00719
C6    1    0.293162   -0.021386   -0.202072    11.00000    0.07564    0.06504 =
        0.07908   -0.02369    0.00217    0.00077
AFIX  137
H6A   2    0.272877    0.036580   -0.231122    11.00000   -1.50000
H6B   2    0.234491   -0.065313   -0.222568    11.00000   -1.50000
H6C   2    0.365831   -0.041168   -0.221626    11.00000   -1.50000
AFIX    0
C7    1    0.498483    0.200795    0.352304    11.00000    0.03839    0.04784 =
        0.04230    0.00521    0.00309   -0.01017
C8    1    0.557828    0.293248    0.330220    11.00000    0.04643    0.04875 =
        0.04527    0.00161    0.01045   -0.01161
C9    1    0.352096   -0.035116    0.412116    11.00000    0.05385    0.04533 =
        0.04282    0.00706    0.00189   -0.00518
C10   1    0.283784   -0.110229    0.432323    11.00000    0.07861    0.05140 =
        0.06822    0.00707    0.00461   -0.02178
AFIX   43
H10   2    0.295224   -0.166678    0.404383    11.00000   -1.20000
AFIX    0
C11   1    0.201287   -0.099559    0.492792    11.00000    0.07685    0.08393 =
        0.06441    0.01908    0.00336   -0.04011
AFIX   43
H11   2    0.155721   -0.149186    0.505978    11.00000   -1.20000
AFIX    0
C12   1    0.183112   -0.016242    0.535591    11.00000    0.06000    0.10356 =
        0.05167    0.00753    0.01670   -0.02719
AFIX   43
H12   2    0.125387   -0.010043    0.576572    11.00000   -1.20000
AFIX    0
C13   1    0.250163    0.056539    0.517375    11.00000    0.05015    0.07878 =
        0.03521    0.00160    0.00866   -0.00980
C14   1    0.241974    0.149401    0.558309    11.00000    0.08224    0.09191 =
        0.06108   -0.01862    0.03110   -0.00835
AFIX  137
H14A  2    0.302942    0.157983    0.609576    11.00000   -1.50000
H14B  2    0.168633    0.156476    0.583236    11.00000   -1.50000
H14C  2    0.249046    0.193858    0.508613    11.00000   -1.50000
AFIX    0
C15   1    0.009115    0.264116    0.339942    11.00000    0.04008    0.04929 =
        0.05952   -0.00090    0.01231   -0.00348
C16   1    0.064117    0.197787    0.268974    11.00000    0.04221    0.04398 =
        0.05245    0.00116    0.00741   -0.00312
N1    3    0.368207    0.057867   -0.056089    11.00000    0.04387    0.04270 =
        0.05125    0.00268    0.00569    0.00695
N3    3    0.332924    0.043786    0.456502    11.00000    0.04745    0.04944 =
        0.03488    0.00313    0.00730   -0.01158
N2    3    0.445656    0.148666    0.069696    11.00000    0.08106    0.07357 =
        0.04518   -0.00054    0.00421   -0.01438
N4    3    0.435305   -0.036720    0.352938    11.00000    0.07326    0.04479 =
        0.06746   -0.00121    0.02632   -0.00285
O1    4    0.489596    0.145691    0.284781    11.00000    0.06836    0.04879 =
        0.04917   -0.00215    0.01435   -0.01550
O2    4    0.467128    0.193166    0.433350    11.00000    0.08331    0.07367 =
        0.04370   -0.00222    0.01875   -0.03835
O3    4   -0.017114    0.340176    0.307391    11.00000    0.07450    0.04965 =
        0.06959    0.00194    0.02050    0.00853
O4    4    0.000547    0.232807    0.421099    11.00000    0.10600    0.07314 =
        0.06424    0.00760    0.03767    0.01148
CL1   5    0.556735    0.373733    0.423166    11.00000    0.12274    0.07270 =
        0.07984   -0.02839    0.04057   -0.03986
CL2   5    0.702420    0.270914    0.310081    11.00000    0.04378    0.07369 =
        0.09753    0.00994    0.01677   -0.01192
CL3   5    0.484507    0.341447    0.223821    11.00000    0.08233    0.05935 =
        0.08047    0.02462   -0.00828   -0.00655
CL4   5    0.214589    0.220088    0.281200    11.00000    0.03915    0.09475 =
        0.07642   -0.00154    0.01121    0.00048
CL5   5    0.010416    0.217095    0.147375    11.00000    0.08103    0.07738 =
        0.05377   -0.00795   -0.00922    0.00015
CL6   5    0.044051    0.082315    0.296205    11.00000    0.11135    0.04462 =
        0.10682    0.00615    0.03228   -0.00559
H4B   2    0.463172    0.015991    0.335751    11.00000    0.05903
H2B   2    0.473776    0.184792    0.026902    11.00000    0.06420
H4A   2    0.447228   -0.086367    0.319991    11.00000    0.08211
H2A   2    0.455334    0.156745    0.133153    11.00000    0.08221
H1A   2    0.403061    0.094898   -0.095514    11.00000    0.05675
H3A   2    0.379274    0.090773    0.446284    11.00000    0.06136
HKLF 4
END
;
