# Supplementary material for: 2-Amino-6-methyl­pyridinium 2,2,2-tri­chloro­acetate
Source: Acta Crystallogr Sect E Struct Rep Online. 2014 Mar 5;70(Pt 4):o391–2. doi: 10.1107/S1600536814004553 (PMC3998557; doi:10.1107/S1600536814004553)
Supplement: Supplementary file 2 [file e-70-0o391-Isup2.hkl]

#
# h,k,l, Fc-squared, Fo-squared, sigma(Fo-squared) and status flag
#
data_I
_shelx_title ' SYEDTCA1_0m in P2(1)/n'
_shelx_refln_list_code          4
_shelx_F_calc_maximum      274.38
_exptl_crystal_F_000      1104.00
_reflns_d_resolution_high  0.7505
 
loop_
 _symmetry_equiv_pos_as_xyz
 'x, y, z'
 '-x+1/2, y+1/2, -z+1/2'
 '-x, -y, -z'
 'x-1/2, -y-1/2, z-1/2'
 
_cell_length_a    11.6376
_cell_length_b    14.6648
_cell_length_c    13.9100
_cell_angle_alpha  90.000
_cell_angle_beta   96.024
_cell_angle_gamma  90.000
 
_shelx_F_squared_multiplier     1.000
 
loop_
 _refln_index_h
 _refln_index_k
 _refln_index_l
 _refln_F_squared_calc
 _refln_F_squared_meas
 _refln_F_squared_sigma
 _refln_observed_status
   2   0   0    13560.54    12714.38    107.54 o
   4   0   0    75286.56    54442.95   1047.98 o
   6   0   0     5037.07     5558.41     44.27 o
   8   0   0        0.26        1.01      2.75 o
  10   0   0      769.56      721.84     25.80 o
  12   0   0      182.36      216.32     18.78 o
  14   0   0      311.71      334.99     47.00 o
   1   1   0      151.92      112.37      4.74 o
   2   1   0     5704.38     6004.71     26.86 o
   3   1   0    11441.73    10594.61     47.96 o
   4   1   0     1753.55     2026.56     13.57 o
   5   1   0       53.17       51.00      2.47 o
   6   1   0     7201.75     7319.46     43.25 o
   7   1   0      662.30      747.81      8.07 o
   8   1   0     2625.49     2686.06     21.51 o
   9   1   0       42.56       40.72      3.34 o
  10   1   0       35.33       41.74     10.62 o
  11   1   0        0.11       -4.29      4.64 o
  12   1   0      137.01      153.05     11.45 o
  13   1   0        9.22        6.02      6.60 o
  14   1   0       62.37       78.59     13.84 o
  15   1   0        0.18        0.44      8.32 o
   0   2   0     6388.51     7028.51     42.57 o
   1   2   0     5682.13     5489.73     23.36 o
   2   2   0    30933.12    26557.28    133.97 o
   3   2   0    15923.75    15213.32     70.35 o
   4   2   0    24980.11    22818.02    118.15 o
   5   2   0     4494.55     4344.58     30.98 o
   6   2   0     1683.12     1744.23     21.87 o
   7   2   0      975.67      969.33     11.15 o
   8   2   0      127.74      133.46      4.99 o
   9   2   0       78.36       79.60      4.99 o
  10   2   0     2114.91     2178.35     29.87 o
  11   2   0        1.25        4.66      5.14 o
  12   2   0      129.17      124.52     10.99 o
  13   2   0       42.45       54.79     11.74 o
  14   2   0      386.67      399.72     19.65 o
  15   2   0        4.07       10.53      8.42 o
   1   3   0    12458.96    11872.22     49.65 o
   2   3   0     3688.64     3810.59     16.85 o
   3   3   0     4745.43     4976.83     27.08 o
   4   3   0    11992.84    11638.74     62.86 o
   5   3   0     1670.35     1626.13     13.30 o
   6   3   0      237.00      218.97      5.25 o
   7   3   0     1042.05      943.57     11.62 o
   8   3   0      820.13      782.94     10.84 o
   9   3   0       10.64       13.52      3.54 o
  10   3   0      274.98      304.59     12.94 o
  11   3   0       50.14       27.42      8.93 o
  12   3   0       73.52       96.16      9.53 o
  13   3   0        1.86       12.14      6.90 o
  14   3   0       26.61       12.24      8.01 o
  15   3   0       26.22       28.79      9.25 o
   0   4   0     2566.44     2378.35     17.93 o
   1   4   0     9458.94     9625.90     40.10 o
   2   4   0    14131.46    14175.08     67.85 o
   3   4   0     2752.23     2631.35     14.75 o
   4   4   0        0.93       26.06      1.57 o
   5   4   0     4407.14     4418.13     28.08 o
   6   4   0     1227.73     1252.93     14.02 o
   7   4   0      169.92      186.77      9.05 o
   8   4   0      226.05      254.61      7.91 o
   9   4   0      524.31      512.83     11.28 o
  10   4   0      726.63      764.42     18.51 o
  11   4   0       68.46       73.58      8.23 o
  12   4   0       54.36       57.01      8.25 o
  13   4   0      146.38      152.16     21.32 o
  14   4   0      129.30      153.94     12.96 o
  15   4   0       32.22       34.29     13.61 o
   1   5   0      277.29      288.80      3.77 o
   2   5   0      733.95      715.18      6.43 o
   3   5   0     1047.91     1132.75      8.14 o
   4   5   0      366.64      381.63      4.47 o
   5   5   0      407.55      434.22      6.31 o
   6   5   0     7271.86     7311.81     51.19 o
   7   5   0       97.48       85.37      5.25 o
   8   5   0        0.02       -2.80      2.80 o
   9   5   0      964.82     1046.47     16.86 o
  10   5   0      785.76      766.02     18.79 o
  11   5   0        0.02       -4.95      4.95 o
  12   5   0       36.39       29.26      7.21 o
  13   5   0        0.19        2.01      6.44 o
  14   5   0        4.20        5.01      8.87 o
   0   6   0      440.49      356.75      6.95 o
   1   6   0     3285.44     3459.69     23.95 o
   2   6   0     2797.68     3018.28     19.33 o
   3   6   0     1242.26     1079.41      8.97 o
   4   6   0        1.49        0.03      1.23 o
   5   6   0       39.61       50.32      2.75 o
   6   6   0      740.78      802.23     10.04 o
   7   6   0      345.55      353.61      7.72 o
   8   6   0        0.38       -2.19      2.76 o
   9   6   0       50.59       40.78      4.78 o
  10   6   0       10.84        6.25      5.24 o
  11   6   0      319.00      361.91     14.75 o
  12   6   0      207.72      226.35     15.67 o
  13   6   0       66.60       57.68     11.34 o
  14   6   0       13.16        3.58      9.30 o
   1   7   0     2982.85     2896.39     18.65 o
   2   7   0     1177.66     1207.70     10.44 o
   3   7   0      168.96      184.77      3.78 o
   4   7   0       43.48       35.40      2.17 o
   5   7   0     5436.98     5110.89     33.01 o
   6   7   0     1879.76     1955.76     18.51 o
   7   7   0     1139.04     1123.73     14.62 o
   8   7   0      346.86      310.87      8.80 o
   9   7   0       72.17       58.11      5.15 o
  10   7   0      233.20      233.71     15.59 o
  11   7   0        0.81        7.66      5.88 o
  12   7   0       60.17       32.86     18.68 o
  13   7   0       12.39       -3.33      8.31 o
  14   7   0        8.87       -0.19      9.49 o
   0   8   0      101.40      106.57      5.05 o
   1   8   0     2475.46     2364.81     17.26 o
   2   8   0      237.50      201.58      4.48 o
   3   8   0      185.55      223.22      7.32 o
   4   8   0       81.48      135.91      4.39 o
   5   8   0     1213.17     1248.92     12.17 o
   6   8   0       78.94       87.97      4.17 o
   7   8   0      749.09      784.61     14.63 o
   8   8   0      376.06      352.56      9.34 o
   9   8   0       46.94       40.81      5.89 o
  10   8   0      294.51      346.12     30.03 o
  11   8   0      425.83      394.76     47.91 o
  12   8   0       30.15       37.05     12.78 o
  13   8   0      145.19      172.41     20.85 o
  14   8   0       15.38       23.94     18.68 o
   1   9   0     3605.06     3768.69     25.35 o
   2   9   0       23.54       21.60      2.04 o
   3   9   0      137.59      130.08      4.30 o
   4   9   0      408.62      432.29      9.38 o
   5   9   0      966.54     1029.54     12.55 o
   6   9   0      175.73      176.63      5.68 o
   7   9   0      202.29      208.71      8.11 o
   8   9   0      398.78      452.09     14.73 o
   9   9   0       23.55       27.43      8.51 o
  10   9   0        3.97        4.32      5.83 o
  11   9   0       61.49       50.34     10.17 o
  12   9   0        0.42        4.14     10.20 o
  13   9   0        5.85        7.96     11.06 o
   0  10   0      583.58      597.59     10.36 o
   1  10   0      232.47      219.24      5.14 o
   2  10   0        3.95        0.62      2.10 o
   3  10   0      549.17      602.70     10.05 o
   4  10   0       25.40       25.17      3.31 o
   5  10   0       92.38      107.22      5.54 o
   6  10   0       16.63       16.03      3.28 o
   7  10   0       50.87       69.39      5.71 o
   8  10   0      391.51      425.50     11.32 o
   9  10   0       91.13       80.87      9.10 o
  10  10   0        8.78       -0.79      6.25 o
  11  10   0       12.23       25.32      9.19 o
  12  10   0       37.26       24.13     15.87 o
  13  10   0        7.92       19.57     13.41 o
   1  11   0        0.30       -0.04      1.76 o
   2  11   0      625.49      633.55      9.39 o
   3  11   0       48.56       23.65      3.09 o
   4  11   0      151.30      168.82      7.08 o
   5  11   0      337.54      389.24      9.12 o
   6  11   0      231.36      221.03      7.95 o
   7  11   0      353.16      326.74     10.12 o
   8  11   0       40.35       36.93      6.35 o
   9  11   0      271.64      309.46     15.73 o
  10  11   0       46.49       52.20      9.35 o
  11  11   0        1.18        6.06      7.09 o
  12  11   0        0.24        5.39     11.04 o
   0  12   0      100.99       92.14      5.80 o
   1  12   0     1512.78     1479.87     14.43 o
   2  12   0      156.89      138.66      5.01 o
   3  12   0      191.10      224.74      6.79 o
   4  12   0       60.11       42.32      3.86 o
   5  12   0        0.05       -2.94      2.94 o
   6  12   0       45.70       43.73      5.38 o
   7  12   0        0.00       -1.33      4.15 o
   8  12   0       94.27       93.40     12.47 o
   9  12   0      191.53      177.56     12.93 o
  10  12   0       34.37       20.41      7.64 o
  11  12   0       75.94       86.07     16.60 o
  12  12   0        0.50       21.84     13.41 o
   1  13   0      590.72      578.72      8.81 o
   2  13   0       20.21        3.75      2.69 o
   3  13   0       11.01        7.82      3.04 o
   4  13   0       24.20       34.61      4.17 o
   5  13   0      557.38      551.09     11.37 o
   6  13   0       72.79       86.03      9.60 o
   7  13   0        5.45        4.43      5.27 o
   8  13   0       11.36        1.67      6.29 o
   9  13   0       17.55       24.16      9.27 o
  10  13   0       19.72        7.62      8.76 o
  11  13   0        0.10       -7.47      7.47 o
   0  14   0      767.98      753.50     17.18 o
   1  14   0        1.58        1.16      2.93 o
   2  14   0      209.27      206.74      7.95 o
   3  14   0       95.43       99.36      8.42 o
   4  14   0      145.09      154.73      7.20 o
   5  14   0        0.48        4.06      3.65 o
   6  14   0        2.15       -0.25      3.85 o
   7  14   0       16.75       25.53     10.58 o
   8  14   0        0.54        0.93      6.82 o
   9  14   0        8.26        2.91      7.42 o
  10  14   0       11.32        7.53      8.17 o
   1  15   0        3.19        4.74      4.05 o
   2  15   0       38.98       34.13      6.08 o
   3  15   0        0.03        3.81      3.57 o
   4  15   0       55.73       57.14      5.34 o
   5  15   0      249.02      263.21     13.16 o
   6  15   0       26.35       25.68      7.23 o
   7  15   0       38.99       32.67      7.49 o
   8  15   0       20.29       17.72      7.31 o
   9  15   0      153.83      182.91     14.51 o
   0  16   0      409.04      449.06     19.05 o
   1  16   0        0.22       -1.87      4.83 o
   2  16   0       93.06       95.91      8.03 o
   3  16   0      324.49      325.22     12.95 o
   4  16   0      129.12      118.62     10.53 o
   5  16   0      158.43      151.11      9.50 o
   6  16   0      109.25      111.34     10.54 o
   7  16   0        0.52        4.05      6.09 o
   8  16   0        0.14        3.73      5.81 o
   1  17   0       11.58       -1.28      4.95 o
   2  17   0       17.77       11.38      5.38 o
   3  17   0        8.80        7.15      5.35 o
   4  17   0       80.69       79.74     11.01 o
   5  17   0        4.46        6.91      6.07 o
   6  17   0       32.72       59.39     10.40 o
   7  17   0        0.02       -2.62      8.02 o
   0  18   0        2.98        0.01      6.90 o
   1  18   0        0.01       10.23      5.43 o
   2  18   0       85.59       74.23      8.07 o
   3  18   0       14.35        9.27      5.87 o
   4  18   0       16.64       11.23     10.79 o
   5  18   0        0.84        1.09      8.00 o
   1  19   0        3.08        0.52      5.58 o
   2  19   0        0.01       10.94      6.16 o
   3  19   0        2.10        8.33      6.37 o
 -15   0   1      104.12      100.96     16.72 o
 -13   0   1       78.43       89.67     14.04 o
 -11   0   1       50.72       27.22     18.98 o
  -9   0   1      278.72      256.78      9.17 o
  -7   0   1      652.80      618.21     10.81 o
  -5   0   1     4129.88     3926.88     34.36 o
  -3   0   1    21734.52    19012.08    158.85 o
   1   0   1        1.46       -3.87      4.96 o
   3   0   1      271.03      234.35      3.95 o
   5   0   1     4401.36     4353.66     32.96 o
   7   0   1     1119.64      942.30     13.36 o
   9   0   1     2063.76     2070.77     30.00 o
  11   0   1        4.98        0.29      7.02 o
  13   0   1        2.57        2.79      9.63 o
  15   0   1      100.30       90.43     37.37 o
 -15   1   1        8.37       11.11     10.45 o
 -14   1   1        0.10        3.43      9.59 o
 -13   1   1      269.28      263.99     15.19 o
 -12   1   1       19.23       21.39      7.84 o
 -11   1   1      329.23      349.72     14.52 o
 -10   1   1      263.03      261.18     10.42 o
  -9   1   1      595.35      567.35      9.17 o
  -8   1   1       59.46       77.86      4.44 o
  -7   1   1      505.94      509.05      6.46 o
  -6   1   1        0.85        2.06      1.33 o
  -5   1   1        8.94       16.17      1.39 o
  -4   1   1       12.13       21.69      1.43 o
  -3   1   1     3079.10     2878.82     18.16 o
  -2   1   1      292.34      269.35      2.70 o
  -1   1   1      319.19      290.91      4.56 o
   0   1   1        8.12       -0.41      0.41 o
   1   1   1      745.20      770.90      5.73 o
   2   1   1     1445.19     1467.74      7.80 o
   3   1   1     6066.11     5860.92     26.10 o
   4   1   1      518.83      533.83      4.36 o
   5   1   1       36.13       15.00      1.53 o
   6   1   1     1663.20     1682.23     12.41 o
   7   1   1      274.16      243.27      4.42 o
   8   1   1       18.01       21.87      2.73 o
   9   1   1       11.39        7.91      3.29 o
  10   1   1      123.00      114.93      6.99 o
  11   1   1        8.03       -5.05      5.31 o
  12   1   1      128.58      149.53     11.59 o
  13   1   1       14.12       24.17      7.84 o
  14   1   1        0.05        0.68      7.79 o
  15   1   1       11.41       14.08     10.62 o
 -15   2   1      166.01      171.27     18.54 o
 -14   2   1        1.43        7.65      7.56 o
 -13   2   1       65.88       62.91     12.26 o
 -12   2   1       45.56       37.10      7.36 o
 -11   2   1      250.93      256.33     13.30 o
 -10   2   1       46.46       52.53      7.06 o
  -9   2   1      391.54      397.47      7.44 o
  -8   2   1      124.95      135.68      4.07 o
  -7   2   1      261.32      271.07      4.75 o
  -6   2   1      885.52      839.53      8.41 o
  -5   2   1     1983.10     1921.39     14.70 o
  -4   2   1        6.79        0.23      1.08 o
  -3   2   1     4477.54     4681.09     23.65 o
  -2   2   1      299.88      331.64      2.81 o
  -1   2   1     2390.69     2543.93     13.19 o
   0   2   1       36.67       57.88      1.02 o
   1   2   1     1326.83     1398.99      7.35 o
   2   2   1       56.55       60.59      1.39 o
   3   2   1        5.70        8.33      1.26 o
   4   2   1      108.23      105.87      2.25 o
   5   2   1       48.83       51.83      2.36 o
   6   2   1      665.67      659.12      8.20 o
   7   2   1        1.16       -0.14      1.63 o
   8   2   1        8.69        3.80      2.22 o
   9   2   1       17.40        9.90      3.34 o
  10   2   1       42.26       41.04      4.47 o
  11   2   1       55.28       51.99      7.27 o
  12   2   1       11.54       10.09      5.83 o
  13   2   1       79.86       86.65     10.20 o
  14   2   1       17.32       28.98      8.80 o
  15   2   1        7.23        8.18      8.44 o
 -15   3   1        2.68        3.31      8.23 o
 -14   3   1       43.96       44.11      9.32 o
 -13   3   1        5.36        0.69      6.54 o
 -12   3   1        5.38        9.03      6.21 o
 -11   3   1      105.08       83.06     10.03 o
 -10   3   1        1.78        2.84      4.39 o
  -9   3   1      468.37      474.35      8.81 o
  -8   3   1       98.93       95.54      2.45 o
  -7   3   1      964.05      910.53      8.46 o
  -6   3   1        0.54        2.61      1.48 o
  -5   3   1      166.25      182.93      3.46 o
  -4   3   1      381.16      407.96      4.29 o
  -3   3   1    12058.63    11583.01     59.40 o
  -2   3   1     6525.93     6373.60     28.85 o
  -1   3   1      349.83      299.39      2.71 o
   0   3   1      137.74      161.11      1.82 o
   1   3   1      169.90      209.05      3.08 o
   2   3   1     3884.38     3842.41     18.07 o
   3   3   1     1834.05     2002.87     12.30 o
   4   3   1     1609.37     1641.31     13.81 o
   5   3   1     2309.19     2512.35     20.83 o
   6   3   1       88.95       74.58      3.87 o
   7   3   1      225.99      192.95      6.09 o
   8   3   1      956.46      940.74     12.12 o
   9   3   1      544.65      571.31     11.05 o
  10   3   1      382.31      389.70     13.29 o
  11   3   1       13.12        3.82      5.34 o
  12   3   1       24.50       17.43      6.25 o
  13   3   1      272.00      287.35     16.07 o
  14   3   1       78.23       89.86     11.27 o
  15   3   1       15.92       29.80      9.10 o
 -15   4   1       17.06       17.20     18.39 o
 -14   4   1      134.05      118.74     12.07 o
 -13   4   1        3.64        5.17      6.40 o
 -12   4   1        0.37        8.11      5.78 o
 -11   4   1      172.65      171.07     10.16 o
 -10   4   1       82.78       86.35      8.01 o
  -9   4   1      131.83      149.12      6.96 o
  -8   4   1        1.69        0.68      2.25 o
  -7   4   1       47.06       56.71      2.33 o
  -6   4   1       21.76        6.87      1.64 o
  -5   4   1       66.50       58.45      2.16 o
  -4   4   1     1754.01     1918.70     12.44 o
  -3   4   1      416.33      390.24      3.67 o
  -2   4   1     2658.58     2802.75     15.57 o
  -1   4   1      339.92      413.19      3.42 o
   0   4   1      276.66      279.58      2.67 o
   1   4   1      104.88       87.02      1.75 o
   2   4   1     1083.39     1269.65      8.71 o
   3   4   1        0.37        4.01      1.06 o
   4   4   1     1741.47     1806.96     13.88 o
   5   4   1       92.72      114.83      4.18 o
   6   4   1      452.85      526.34      8.21 o
   7   4   1      537.97      522.77      9.17 o
   8   4   1      680.75      675.36     12.56 o
   9   4   1       48.87       52.99      5.02 o
  10   4   1      123.02      134.09     10.14 o
  11   4   1       48.30       58.57      9.72 o
  12   4   1        5.35        4.80      5.42 o
  13   4   1        0.41        1.49      7.25 o
  14   4   1       32.99       33.66      8.50 o
 -14   5   1       27.86       16.29     12.26 o
 -13   5   1      207.23      213.97     14.28 o
 -12   5   1       32.44       20.70      6.80 o
 -11   5   1      163.93      175.45     11.32 o
 -10   5   1      588.22      630.47     17.09 o
  -9   5   1      151.03      148.73      7.17 o
  -8   5   1      718.24      665.81     11.34 o
  -7   5   1      752.70      756.68     11.81 o
  -6   5   1      235.36      215.83      4.73 o
  -5   5   1     5762.54     5585.20     33.99 o
  -4   5   1       20.86       23.48      1.31 o
  -3   5   1     9610.05     9021.01     44.71 o
  -2   5   1     2092.38     2215.13     13.82 o
  -1   5   1    20591.66    19384.32     95.19 o
   0   5   1      330.93      292.17      3.90 o
   1   5   1    11335.92    10907.40     57.34 o
   2   5   1      646.34      604.85      5.98 o
   3   5   1    11451.43    11395.05     62.50 o
   4   5   1     1071.86     1085.99      9.23 o
   5   5   1      546.44      624.08      7.03 o
   6   5   1        0.52        0.21      2.22 o
   7   5   1      347.05      365.13      7.52 o
   8   5   1       65.27       72.89      5.33 o
   9   5   1       84.15       67.76      5.65 o
  10   5   1        1.82        0.95      4.55 o
  11   5   1       31.31       13.29      5.17 o
  12   5   1        6.53       17.81      7.23 o
  13   5   1       11.97        9.39      7.45 o
  14   5   1        6.29       10.43      8.31 o
 -14   6   1       13.00       11.15      9.49 o
 -13   6   1        3.33        5.91      8.23 o
 -12   6   1       78.98       67.17     19.56 o
 -11   6   1        5.25       -4.77      4.77 o
 -10   6   1       31.13       28.70      8.96 o
  -9   6   1       12.94       15.49      4.50 o
  -8   6   1       47.68       44.46      4.23 o
  -7   6   1      137.67      166.71      5.35 o
  -6   6   1      156.36      184.97      5.33 o
  -5   6   1     1258.11     1327.79     10.74 o
  -4   6   1     4867.89     5259.83     30.91 o
  -3   6   1      124.02      174.68      3.96 o
  -2   6   1     1172.92     1022.17      9.74 o
  -1   6   1       51.29       75.11      2.35 o
   0   6   1     5412.98     5005.56     30.81 o
   1   6   1      615.79      868.32     12.62 o
   2   6   1      137.00      113.27      3.30 o
   3   6   1      418.76      443.36      5.38 o
   4   6   1      516.50      539.26      6.30 o
   5   6   1       57.79       50.39      2.94 o
   6   6   1     1094.10     1195.41     12.40 o
   7   6   1      113.52      120.85      5.22 o
   8   6   1       81.10       84.04      5.13 o
   9   6   1       56.25       64.40      5.68 o
  10   6   1       61.99       60.20      8.58 o
  11   6   1       23.26       20.11      7.08 o
  12   6   1       68.27       67.99      8.87 o
  13   6   1        0.56       -7.28      7.28 o
  14   6   1       36.41       20.33      9.86 o
 -14   7   1       12.36        5.78     10.58 o
 -13   7   1        4.26        5.78     10.93 o
 -12   7   1      135.50      110.75     16.09 o
 -11   7   1        4.14       10.85      7.85 o
 -10   7   1      110.37      108.24      8.96 o
  -9   7   1      129.27      173.78      8.92 o
  -8   7   1      540.39      459.68     10.00 o
  -7   7   1      331.72      280.85      8.82 o
  -6   7   1      356.08      326.62      7.02 o
  -5   7   1       40.05       28.32      1.89 o
  -4   7   1      548.34      427.20      5.75 o
  -3   7   1     3652.27     4015.48     26.95 o
  -2   7   1      155.21      180.70      3.28 o
  -1   7   1        0.49        0.61      1.10 o
   0   7   1       31.79       43.98      2.23 o
   1   7   1     3547.94     3567.08     26.40 o
   2   7   1     2084.18     2193.55     18.11 o
   3   7   1       15.08        2.21      1.58 o
   4   7   1      745.87      786.42      8.84 o
   5   7   1     2516.09     2589.82     19.06 o
   6   7   1        0.02        1.14      1.70 o
   7   7   1      389.37      443.40      8.75 o
   8   7   1      727.27      688.80     11.91 o
   9   7   1       33.38       47.29      5.31 o
  10   7   1        1.56        6.26      5.44 o
  11   7   1       67.93       63.75      9.22 o
  12   7   1       99.47       96.67     15.21 o
  13   7   1        6.23       -7.02      7.61 o
  14   7   1        7.58       14.91     10.56 o
 -14   8   1       33.93       33.86     18.68 o
 -13   8   1       14.75       23.64     17.81 o
 -12   8   1        3.24       -6.27      7.17 o
 -11   8   1      117.80      108.32     12.78 o
 -10   8   1       13.69       10.65      5.92 o
  -9   8   1      102.65       65.95      8.59 o
  -8   8   1      106.17      122.77      6.26 o
  -7   8   1      560.74      602.85     11.12 o
  -6   8   1        4.36        9.69      2.49 o
  -5   8   1     1811.87     1753.81     14.78 o
  -4   8   1     1271.15     1200.30     11.85 o
  -3   8   1      380.38      338.09      4.98 o
  -2   8   1     4095.30     4157.03     26.06 o
  -1   8   1      407.70      502.14      6.63 o
   0   8   1     5595.37     5765.61     36.26 o
   1   8   1      872.89      890.29      9.70 o
   2   8   1     5873.80     5814.77     43.10 o
   3   8   1       49.50       40.20      3.55 o
   4   8   1     3031.99     3109.84     25.15 o
   5   8   1        4.96        0.21      1.71 o
   6   8   1      290.97      318.00      6.64 o
   7   8   1        1.20       -2.32      2.70 o
   8   8   1     1002.17     1063.11     15.42 o
   9   8   1       29.15       25.01      4.64 o
  10   8   1        1.90       -0.79      6.32 o
  11   8   1       56.33       45.86      9.61 o
  12   8   1        3.55        3.99     10.11 o
  13   8   1       29.89       21.35     10.03 o
 -13   9   1       15.96       10.35     11.76 o
 -12   9   1        8.91       16.32      8.38 o
 -11   9   1       85.01       55.99     13.50 o
 -10   9   1       10.98        3.20      7.58 o
  -9   9   1        2.71       -5.14      5.14 o
  -8   9   1      368.75      464.72     12.46 o
  -7   9   1       20.75       24.69      4.34 o
  -6   9   1       39.94       22.93      3.31 o
  -5   9   1     1599.20     1621.64     16.35 o
  -4   9   1        3.78        3.79      1.80 o
  -3   9   1     1214.98     1264.29     10.90 o
  -2   9   1       96.60      108.86      2.97 o
  -1   9   1     2635.90     2520.68     19.04 o
   0   9   1      317.80      261.41      5.05 o
   1   9   1     1000.18     1064.51     10.89 o
   2   9   1      722.08      643.21      9.70 o
   3   9   1      128.03      110.65      4.79 o
   4   9   1      575.17      599.75      9.80 o
   5   9   1        3.55        0.78      2.19 o
   6   9   1      379.39      421.89      8.66 o
   7   9   1      622.85      630.93     10.97 o
   8   9   1       10.04        9.29      3.51 o
   9   9   1        0.34       -2.26      4.74 o
  10   9   1        0.06       -5.16      5.16 o
  11   9   1        2.60        9.55      8.17 o
  12   9   1       97.32       86.01     15.44 o
  13   9   1        0.05       -1.91     11.35 o
 -13  10   1       18.55       14.48     19.27 o
 -12  10   1        1.04        5.55      8.62 o
 -11  10   1       17.42       12.93      7.11 o
 -10  10   1       38.68       49.67      8.47 o
  -9  10   1       10.24       -5.50      5.50 o
  -8  10   1      388.60      359.99     15.38 o
  -7  10   1       13.22       10.23      3.94 o
  -6  10   1       32.22       14.77      3.35 o
  -5  10   1      151.92      126.01      5.66 o
  -4  10   1       14.37       12.19      2.77 o
  -3  10   1      597.56      596.95      7.52 o
  -2  10   1      704.65      701.56      7.65 o
  -1  10   1      632.01      551.83      7.10 o
   0  10   1       11.02       12.64      2.53 o
   1  10   1       89.57       99.98      3.94 o
   2  10   1      352.22      310.19      6.67 o
   3  10   1     1315.03     1291.27     15.41 o
   4  10   1      942.47      910.29     12.85 o
   5  10   1        9.77        5.62      2.83 o
   6  10   1      909.87      904.34     13.25 o
   7  10   1      334.99      358.12     10.54 o
   8  10   1      357.13      425.35     15.51 o
   9  10   1      121.94       97.46      8.41 o
  10  10   1      127.19      108.31     11.46 o
  11  10   1       20.46       11.07     11.29 o
  12  10   1       18.78       16.57      9.82 o
  13  10   1       31.06       35.62     19.85 o
 -12  11   1       15.10       21.04      9.57 o
 -11  11   1       22.56       29.50      8.35 o
 -10  11   1       80.01       86.84     10.50 o
  -9  11   1       63.63       76.67      9.50 o
  -8  11   1       49.73       36.31      7.32 o
  -7  11   1        5.76        1.41      4.09 o
  -6  11   1      339.56      272.00      8.31 o
  -5  11   1       59.19       70.01      5.43 o
  -4  11   1        1.08       -2.04      2.04 o
  -3  11   1      155.81      145.57      4.12 o
  -2  11   1       13.27        3.69      1.95 o
  -1  11   1      111.12       93.28      3.87 o
   0  11   1      422.73      440.86      8.30 o
   1  11   1      199.19      182.70      5.24 o
   2  11   1     1556.69     1542.37     15.83 o
   3  11   1       25.81       31.47      4.15 o
   4  11   1      460.77      475.87     10.94 o
   5  11   1      493.45      534.16     10.32 o
   6  11   1      210.70      218.40      7.51 o
   7  11   1       46.59       61.62      5.73 o
   8  11   1        0.02        3.69      4.96 o
   9  11   1      140.02      177.92     15.08 o
  10  11   1       18.56       12.33      7.38 o
  11  11   1       22.88       22.63     13.59 o
  12  11   1        0.34        5.07      9.31 o
 -12  12   1        0.81        0.94      9.97 o
 -11  12   1        4.15       16.95      8.12 o
 -10  12   1        2.13       20.23      8.16 o
  -9  12   1      137.93      128.71     11.60 o
  -8  12   1       63.84       57.91      8.59 o
  -7  12   1       73.87       87.55      7.29 o
  -6  12   1       32.00       31.81      6.01 o
  -5  12   1        2.89        0.64      2.82 o
  -4  12   1        0.13       -2.80      2.80 o
  -3  12   1       98.12       93.94      4.52 o
  -2  12   1       57.08       37.09      3.34 o
  -1  12   1     2322.25     2338.75     18.87 o
   0  12   1      166.77      174.80      5.21 o
   1  12   1     1384.12     1294.81     13.78 o
   2  12   1       10.07        7.74      2.80 o
   3  12   1      913.83      986.52     12.73 o
   4  12   1        1.40       -2.96      2.99 o
   5  12   1      417.60      459.17     10.03 o
   6  12   1       16.07       15.39      4.24 o
   7  12   1       74.34       71.32      6.13 o
   8  12   1        4.24       -0.95      6.02 o
   9  12   1        0.78       12.26      6.99 o
  10  12   1      104.68      122.91     19.55 o
  11  12   1        1.80        7.11      7.53 o
 -11  13   1       12.55       13.94      8.31 o
 -10  13   1       85.59      108.00     11.55 o
  -9  13   1       89.62       94.54     10.88 o
  -8  13   1      179.47      234.92     15.17 o
  -7  13   1       16.42       26.11      6.31 o
  -6  13   1      229.85      272.24      9.22 o
  -5  13   1       55.69       43.45      4.46 o
  -4  13   1      202.86      228.09      8.29 o
  -3  13   1      716.97      749.09     12.86 o
  -2  13   1        7.64        7.48      3.00 o
  -1  13   1        0.67        7.26      2.49 o
   0  13   1      248.29      255.53      7.67 o
   1  13   1       83.23      113.57      5.92 o
   2  13   1      349.12      372.22      9.63 o
   3  13   1       91.89       71.40      4.54 o
   4  13   1      403.92      458.49      9.20 o
   5  13   1       92.85       76.80      6.30 o
   6  13   1       74.50       82.30      7.33 o
   7  13   1       16.37       12.43      5.05 o
   8  13   1       79.07       94.46     10.34 o
   9  13   1       62.61       48.66      8.85 o
  10  13   1        0.24        4.96      7.52 o
  11  13   1        0.18        1.67      8.26 o
 -10  14   1       88.02       93.05     11.39 o
  -9  14   1       47.58       73.56     10.67 o
  -8  14   1        3.01       -2.55      5.43 o
  -7  14   1        9.15       18.80      5.96 o
  -6  14   1       26.01       22.50      4.79 o
  -5  14   1      122.35      158.65      7.49 o
  -4  14   1       47.61       65.55      5.28 o
  -3  14   1      141.29      151.43      8.88 o
  -2  14   1        0.11        0.19      3.21 o
  -1  14   1       18.47       16.13      3.38 o
   0  14   1        0.15        0.41      2.71 o
   1  14   1        7.57        3.17      3.19 o
   2  14   1       50.46       24.66      3.36 o
   3  14   1       40.26       33.78      4.42 o
   4  14   1      504.92      457.61     10.59 o
   5  14   1       75.17       86.81      6.28 o
   6  14   1      181.85      196.49     13.10 o
   7  14   1       33.84       59.13      9.55 o
   8  14   1      106.73       97.47     10.90 o
   9  14   1       10.17       11.29      7.99 o
  10  14   1       26.29       28.35     10.20 o
  -9  15   1        0.13       -6.07      6.36 o
  -8  15   1       21.80       23.16      6.68 o
  -7  15   1        0.16        1.19      5.10 o
  -6  15   1        8.80       10.50      5.44 o
  -5  15   1       27.22       31.15      4.82 o
  -4  15   1      118.30      103.85      6.56 o
  -3  15   1       79.36       89.00      6.10 o
  -2  15   1       15.02       12.79      3.73 o
  -1  15   1       34.04       24.38      4.30 o
   0  15   1      180.87      149.90      8.13 o
   1  15   1       20.10       22.08      5.20 o
   2  15   1       33.52       28.36      5.49 o
   3  15   1       74.02       71.47      6.87 o
   4  15   1        0.46       -0.57      3.92 o
   5  15   1       11.38       11.84      4.57 o
   6  15   1       15.70       16.99      4.71 o
   7  15   1        1.02        1.80      6.56 o
   8  15   1        6.07        7.21     10.62 o
   9  15   1        2.03        0.21      9.69 o
  -8  16   1        2.94        0.46      6.07 o
  -7  16   1       85.56       92.26      8.83 o
  -6  16   1       26.78       23.88      6.16 o
  -5  16   1       23.01       16.54      4.83 o
  -4  16   1      150.82      141.13      8.39 o
  -3  16   1        0.23        4.39      4.79 o
  -2  16   1       87.77       73.27      7.17 o
  -1  16   1        8.77        9.64      4.78 o
   0  16   1      755.73      716.34     15.54 o
   1  16   1       52.28       67.52      8.40 o
   2  16   1      112.31       76.86      7.34 o
   3  16   1      156.40      177.77     10.00 o
   4  16   1      153.66      131.29     11.13 o
   5  16   1       87.40      103.90     13.84 o
   6  16   1       27.37       13.23      5.54 o
   7  16   1        1.29        4.91      6.21 o
   8  16   1        4.25       10.55     11.10 o
  -7  17   1        3.11       -0.18      6.50 o
  -6  17   1       45.57       47.78      9.90 o
  -5  17   1        4.35       -0.53      7.93 o
  -4  17   1        2.39        3.22      4.89 o
  -3  17   1        0.02       -1.69      4.94 o
  -2  17   1        0.50       -2.43      4.71 o
  -1  17   1       17.79       16.03      5.49 o
   0  17   1       63.27       75.90      6.99 o
   1  17   1        0.05       -5.07      5.07 o
   2  17   1       19.48       21.74      6.00 o
   3  17   1       30.75       15.69      8.79 o
   4  17   1        5.03       10.04      6.04 o
   5  17   1       28.92       18.28      7.42 o
   6  17   1      100.02      103.29     12.03 o
   7  17   1        4.82        4.62      8.03 o
  -5  18   1        0.39        7.32      8.21 o
  -4  18   1        4.87        5.81      8.14 o
  -3  18   1       56.66       62.40      9.38 o
  -2  18   1        0.03        7.51      5.80 o
  -1  18   1       12.68        7.73      5.18 o
   0  18   1        4.16        0.02      4.88 o
   1  18   1        4.87       18.18      5.95 o
   2  18   1        4.95        9.85      5.94 o
   3  18   1       58.99       65.01      7.71 o
   4  18   1        1.48        6.04      6.76 o
   5  18   1       34.20       26.53      7.56 o
  -3  19   1        0.13        1.22      5.96 o
  -2  19   1       11.60       14.44      6.69 o
  -1  19   1        1.61        4.45      6.99 o
   0  19   1        0.62        4.04      6.29 o
   1  19   1        1.42        4.90      5.94 o
   2  19   1       12.19       19.25      6.42 o
   3  19   1       19.48       24.91     11.40 o
 -14   0   2      144.77      130.43     17.21 o
 -12   0   2      473.41      517.52     24.35 o
 -10   0   2     1328.13     1337.69     27.48 o
  -8   0   2     1243.15     1278.52     17.39 o
  -6   0   2     7713.53     7701.93     78.03 o
  -4   0   2    19888.39    18694.18    317.50 o
   0   0   2     2242.14     2429.63     26.18 o
   2   0   2    16477.95    16009.17     91.23 o
   4   0   2     6282.50     6269.70     42.91 o
   6   0   2        6.71        5.99      2.05 o
   8   0   2       91.19       85.93      5.69 o
  10   0   2     1463.37     1392.03     48.42 o
  12   0   2       85.71       84.93     27.44 o
  14   0   2      505.09      544.09     29.10 o
 -15   1   2        5.26        3.67      7.61 o
 -14   1   2      372.77      363.11     18.69 o
 -13   1   2       69.35       85.01      9.48 o
 -12   1   2       23.59       18.38      6.45 o
 -11   1   2       51.14       57.29      9.61 o
 -10   1   2       23.56       31.05      5.22 o
  -9   1   2        1.12       -2.03      2.03 o
  -8   1   2      150.65      138.04      4.08 o
  -7   1   2     1446.18     1496.37     24.67 o
  -6   1   2     2379.72     2375.45     21.67 o
  -5   1   2     1173.30     1070.56     11.34 o
  -4   1   2     6566.86     6745.45     46.58 o
  -3   1   2     3375.55     3311.05     36.09 o
  -2   1   2     2298.99     2041.14     15.82 o
  -1   1   2    18435.98    16133.07    170.53 o
   0   1   2    12561.98    12316.58     71.19 o
   1   1   2        7.83        7.48      1.21 o
   2   1   2    13734.41    13856.19     59.31 o
   3   1   2     3519.74     3471.68     17.59 o
   4   1   2      324.50      313.51      3.51 o
   5   1   2      953.68      904.01      7.81 o
   6   1   2     2391.21     2656.54     17.85 o
   7   1   2      211.74      224.47      4.19 o
   8   1   2     2740.51     2696.76     25.14 o
   9   1   2        0.15       -1.91      2.62 o
  10   1   2      201.89      192.86      8.79 o
  11   1   2      138.20      120.88     12.31 o
  12   1   2      283.47      337.94     16.37 o
  13   1   2       37.34       49.92      9.01 o
  14   1   2        4.82        3.66      7.77 o
  15   1   2        3.59        2.71      8.20 o
 -15   2   2        4.17       -4.24      7.51 o
 -14   2   2        4.60       -4.89      6.70 o
 -13   2   2        2.92        3.28      6.99 o
 -12   2   2      201.81      223.93     13.36 o
 -11   2   2      393.11      398.64     15.07 o
 -10   2   2      346.43      384.32     13.71 o
  -9   2   2       92.35      114.84      4.79 o
  -8   2   2      777.69      755.45      9.25 o
  -7   2   2     5259.53     5217.19     35.34 o
  -6   2   2     2405.95     2444.37     21.66 o
  -5   2   2     1932.12     1991.22     46.16 o
  -4   2   2      182.39      179.81      3.47 o
  -3   2   2      154.84      113.50      2.18 o
  -2   2   2      462.23      434.07      4.10 o
  -1   2   2       76.41       61.16      1.11 o
   0   2   2    41261.18    32730.31    273.00 o
   1   2   2     2726.97     2768.88     12.96 o
   2   2   2    26622.60    24252.13    134.95 o
   3   2   2     8117.41     8107.33     43.26 o
   4   2   2     7850.04     8188.81     45.76 o
   5   2   2      249.56      227.03      4.17 o
   6   2   2        3.92        6.78      1.58 o
   7   2   2     2006.66     1964.41     17.29 o
   8   2   2      758.44      747.36     10.12 o
   9   2   2     1374.00     1408.75     18.35 o
  10   2   2      478.12      437.62     11.52 o
  11   2   2       54.87       57.09     12.56 o
  12   2   2        3.96        3.68      5.86 o
  13   2   2      149.07      148.00     12.18 o
  14   2   2      273.79      250.69     16.18 o
  15   2   2       13.06       14.34      8.44 o
 -15   3   2       12.87        1.19      9.73 o
 -14   3   2       67.36       68.62     10.03 o
 -13   3   2       24.59       16.55      7.55 o
 -12   3   2       10.65       13.73      6.23 o
 -11   3   2       17.80       12.40      5.08 o
 -10   3   2       15.19       10.83      5.09 o
  -9   3   2        8.12        1.18      2.42 o
  -8   3   2      429.17      420.57      5.49 o
  -7   3   2      187.66      216.26      5.94 o
  -6   3   2     3465.35     3457.01     23.37 o
  -5   3   2     3657.52     3494.68     23.05 o
  -4   3   2     2585.70     2699.06     16.61 o
  -3   3   2      303.49      376.96      3.98 o
  -2   3   2     4622.40     4691.05     25.16 o
  -1   3   2     2565.19     2622.11     13.29 o
   0   3   2     2988.91     3255.88     14.84 o
   1   3   2      713.02      677.43      4.59 o
   2   3   2     7039.35     6976.55     36.02 o
   3   3   2       79.48       84.18      2.42 o
   4   3   2      185.20      158.22      3.04 o
   5   3   2      157.65      167.59      7.82 o
   6   3   2     1963.15     2092.51     20.43 o
   7   3   2     1381.26     1328.39     13.84 o
   8   3   2     1453.02     1391.34     16.67 o
   9   3   2      144.52      130.47      5.89 o
  10   3   2      563.38      596.31     14.22 o
  11   3   2       44.12       44.17      7.67 o
  12   3   2      121.75      146.40     11.33 o
  13   3   2        3.42        1.87      7.00 o
  14   3   2       40.09       13.51      8.76 o
 -15   4   2        0.88        1.67     12.13 o
 -14   4   2      107.58       86.13     12.88 o
 -13   4   2       37.09       26.31      8.09 o
 -12   4   2      288.74      284.09     14.64 o
 -11   4   2      188.24      149.75     10.70 o
 -10   4   2      412.90      452.34     17.78 o
  -9   4   2       56.29       73.49      6.97 o
  -8   4   2     2774.99     2837.00     24.65 o
  -7   4   2      760.33      698.01      7.66 o
  -6   4   2     2797.70     2628.59     18.92 o
  -5   4   2       19.38       41.99      1.98 o
  -4   4   2     4100.81     4239.08     23.97 o
  -3   4   2     6134.87     6200.72     36.07 o
  -2   4   2    19149.87    18201.03    115.86 o
  -1   4   2    18432.29    16738.29    115.02 o
   0   4   2     2348.53     2101.90     12.02 o
   1   4   2     3305.49     3544.64     19.67 o
   2   4   2     3455.77     3768.68     22.77 o
   3   4   2     8933.00     8682.38     52.84 o
   4   4   2     4170.29     4035.57     27.05 o
   5   4   2     4336.37     4229.51     32.49 o
   6   4   2     1544.36     1649.38     17.71 o
   7   4   2     1962.06     1794.12     19.42 o
   8   4   2        0.33        2.38      2.93 o
   9   4   2      472.88      418.56      9.90 o
  10   4   2       47.37       49.18      4.85 o
  11   4   2        9.29        8.61      5.47 o
  12   4   2      241.76      253.77     14.41 o
  13   4   2      179.59      169.36     13.20 o
  14   4   2       83.99      104.07     11.73 o
 -14   5   2       24.88       25.85     10.44 o
 -13   5   2       55.64       60.48     12.60 o
 -12   5   2      199.18      220.62     15.06 o
 -11   5   2       11.67       20.59      6.66 o
 -10   5   2       71.91       96.29      8.61 o
  -9   5   2      108.69      134.56      9.01 o
  -8   5   2       15.74       19.83      3.78 o
  -7   5   2      860.62      915.41      9.29 o
  -6   5   2     2734.99     2818.66     20.40 o
  -5   5   2      793.39      784.10      7.54 o
  -4   5   2      549.83      666.94      5.95 o
  -3   5   2     1347.48     1254.87      9.60 o
  -2   5   2    16884.52    16705.11     89.23 o
  -1   5   2     1848.21     1864.42     14.85 o
   0   5   2      485.15      421.87      5.28 o
   1   5   2       14.30       14.03      1.54 o
   2   5   2     1743.17     1693.51     14.44 o
   3   5   2      159.26      137.75      3.71 o
   4   5   2      100.17       84.54      2.34 o
   5   5   2     1852.42     1901.95     16.59 o
   6   5   2     2364.43     2332.13     21.61 o
   7   5   2      508.13      530.96      9.83 o
   8   5   2        1.51       -0.46      2.82 o
   9   5   2      372.49      334.70      9.51 o
  10   5   2      506.83      553.07     12.48 o
  11   5   2       55.45       59.20      9.29 o
  12   5   2        1.26       -2.01      5.73 o
  13   5   2       84.12       85.50     17.18 o
  14   5   2        3.61        3.15      6.97 o
 -14   6   2        2.00       -9.22     10.02 o
 -13   6   2       31.85       29.14     10.86 o
 -12   6   2       24.05       25.30     10.93 o
 -11   6   2      101.30       92.71      9.57 o
 -10   6   2       71.41       74.74      7.67 o
  -9   6   2      158.28      145.29      9.04 o
  -8   6   2     1427.63     1450.40     18.01 o
  -7   6   2     1533.32     1601.07     15.22 o
  -6   6   2      253.18      326.86      6.02 o
  -5   6   2     1453.42     1466.82     11.74 o
  -4   6   2      791.28      865.18      7.70 o
  -3   6   2     3768.89     4055.83     27.16 o
  -2   6   2      122.75       94.10      2.68 o
  -1   6   2     5049.57     4774.18     29.43 o
   0   6   2      163.83      194.07      3.61 o
   1   6   2        5.54       26.60      2.97 o
   2   6   2     2792.33     2698.47     21.11 o
   3   6   2     4206.46     4413.82     29.97 o
   4   6   2       11.24       34.98      2.11 o
   5   6   2     1282.86     1352.58     13.57 o
   6   6   2     1732.00     1822.87     16.84 o
   7   6   2      270.70      279.04      7.32 o
   8   6   2      753.16      701.46     12.17 o
   9   6   2      267.52      231.80      8.33 o
  10   6   2       41.15       28.31      6.27 o
  11   6   2       11.70        9.29      4.86 o
  12   6   2      120.99      101.08     19.47 o
  13   6   2      177.70      191.76     15.51 o
  14   6   2       34.80       62.09     12.58 o
 -14   7   2       11.20        0.39      8.96 o
 -13   7   2      123.72      166.48     19.45 o
 -12   7   2       90.38      103.61     12.86 o
 -11   7   2      174.95      170.58     14.19 o
 -10   7   2      133.93      160.42     10.92 o
  -9   7   2        3.64        5.12      4.08 o
  -8   7   2       41.08       50.57      4.38 o
  -7   7   2      868.28      807.76     12.11 o
  -6   7   2      205.12      195.67      5.66 o
  -5   7   2      624.45      599.95      7.16 o
  -4   7   2      342.01      342.52      6.12 o
  -3   7   2      913.09      826.69      9.58 o
  -2   7   2      310.86      304.22      5.13 o
  -1   7   2    10344.04    10484.31     60.54 o
   0   7   2     2882.08     3034.67     21.74 o
   1   7   2     1258.74     1378.64     13.18 o
   2   7   2       66.22      106.95      4.26 o
   3   7   2      169.30      193.49      4.94 o
   4   7   2        1.92        3.19      2.17 o
   5   7   2      288.23      250.27      4.08 o
   6   7   2      196.15      164.54      5.01 o
   7   7   2     1028.88     1089.77     14.43 o
   8   7   2      293.32      313.45      8.17 o
   9   7   2      195.46      196.30      7.98 o
  10   7   2      191.33      217.55     15.44 o
  11   7   2       48.25       37.61      8.75 o
  12   7   2        2.95        7.03      6.82 o
  13   7   2       32.41       19.29     11.15 o
  14   7   2       11.42        7.64     13.46 o
 -13   8   2       13.61       -3.24     10.06 o
 -12   8   2        2.72        3.76      9.09 o
 -11   8   2      237.27      271.00     22.69 o
 -10   8   2       71.33       86.93      8.78 o
  -9   8   2      221.33      175.13     11.21 o
  -8   8   2      764.66      763.91     19.01 o
  -7   8   2     1100.87     1102.99     15.09 o
  -6   8   2      116.71      146.25      3.93 o
  -5   8   2      373.53      396.33      7.94 o
  -4   8   2      162.50      150.32      4.19 o
  -3   8   2       48.22       38.13      2.21 o
  -2   8   2      708.64      758.34      9.05 o
  -1   8   2     3962.60     4139.14     27.27 o
   0   8   2        1.68        2.29      1.51 o
   1   8   2     3736.35     3728.86     28.22 o
   2   8   2     3450.72     3537.27     29.17 o
   3   8   2      190.42      173.47      5.59 o
   4   8   2      138.36      159.39      7.12 o
   5   8   2     2163.27     2150.85     18.30 o
   6   8   2        8.71        6.89      2.49 o
   7   8   2       23.97        4.74      2.94 o
   8   8   2      165.16      202.21      7.44 o
   9   8   2       12.30       12.92      3.79 o
  10   8   2        0.05       -1.04      5.64 o
  11   8   2        0.04        7.88      7.11 o
  12   8   2        0.09        3.29      9.38 o
  13   8   2      112.32      113.61     14.06 o
 -13   9   2      133.86      127.18     32.99 o
 -12   9   2       12.67        2.79      8.48 o
 -11   9   2        0.57        6.18      6.67 o
 -10   9   2      139.46      153.03     11.51 o
  -9   9   2       85.18       68.44      8.42 o
  -8   9   2      648.77      685.70     31.60 o
  -7   9   2      785.47      744.24     22.59 o
  -6   9   2      318.79      343.20      8.48 o
  -5   9   2      851.76      862.79     12.47 o
  -4   9   2     2256.11     2311.62     18.91 o
  -3   9   2     1802.36     1745.34     14.57 o
  -2   9   2      529.39      575.31      8.16 o
  -1   9   2       50.05       85.90      3.58 o
   0   9   2      402.55      364.59      5.82 o
   1   9   2     1807.94     1725.11     15.51 o
   2   9   2      988.01      933.62     12.26 o
   3   9   2        0.63        3.29      2.42 o
   4   9   2     1482.02     1367.14     16.01 o
   5   9   2        7.27       17.17      3.26 o
   6   9   2      220.32      171.76      6.00 o
   7   9   2      734.75      692.24     11.78 o
   8   9   2        5.64        4.49      3.15 o
   9   9   2      586.29      683.10     13.17 o
  10   9   2        5.53       11.64      8.66 o
  11   9   2       27.78       21.87      9.70 o
  12   9   2        0.95        9.61     11.21 o
  13   9   2       43.53       42.23     11.61 o
 -13  10   2        5.92        9.97     14.30 o
 -12  10   2        0.98       -0.93      8.74 o
 -11  10   2      309.19      324.32     23.93 o
 -10  10   2      263.99      268.58     14.94 o
  -9  10   2       55.30       62.56      8.46 o
  -8  10   2        3.77       13.71      6.04 o
  -7  10   2      250.94      221.69     10.58 o
  -6  10   2      781.18      850.92     14.45 o
  -5  10   2      901.45      960.10     13.05 o
  -4  10   2      192.20      197.51      5.57 o
  -3  10   2       10.92        2.85      1.99 o
  -2  10   2      160.30      153.41      2.97 o
  -1  10   2       19.05       24.28      2.14 o
   0  10   2       15.12       27.55      2.45 o
   1  10   2     1257.08     1343.39     13.13 o
   2  10   2      633.67      610.55     10.16 o
   3  10   2     2732.57     2494.34     24.11 o
   4  10   2      418.77      435.49      9.03 o
   5  10   2        3.09       -2.47      2.78 o
   6  10   2      158.65      173.58      6.80 o
   7  10   2      622.44      670.09     13.11 o
   8  10   2      134.00       96.73      7.57 o
   9  10   2       96.20       66.98      7.92 o
  10  10   2       86.34       52.07      7.63 o
  11  10   2      101.92      133.62     14.50 o
  12  10   2       29.57       39.51     12.72 o
 -12  11   2        3.88       -0.14      9.02 o
 -11  11   2        6.45        3.76     11.63 o
 -10  11   2       71.88       79.06      9.73 o
  -9  11   2       48.41       39.53      7.83 o
  -8  11   2       26.39       24.25      9.19 o
  -7  11   2      101.53      128.65     10.29 o
  -6  11   2      632.91      557.83     11.29 o
  -5  11   2       13.74        9.74      2.90 o
  -4  11   2        0.69       -2.15      2.15 o
  -3  11   2     1474.43     1532.64     15.37 o
  -2  11   2       20.76       29.47      2.01 o
  -1  11   2       16.23       13.58      2.10 o
   0  11   2       69.96       80.44      3.70 o
   1  11   2     1131.37     1032.66     11.66 o
   2  11   2       45.92       57.73      3.93 o
   3  11   2     1453.60     1365.46     16.82 o
   4  11   2        0.45        3.38      3.06 o
   5  11   2      673.19      660.42     14.08 o
   6  11   2       26.78       15.92      3.69 o
   7  11   2       19.11       13.02      4.28 o
   8  11   2        2.21        4.63      4.04 o
   9  11   2      196.51      210.76     12.01 o
  10  11   2       17.12       15.18      6.62 o
  11  11   2        0.01        5.32     10.89 o
  12  11   2        5.14        7.15     10.56 o
 -12  12   2        0.87        5.45      8.02 o
 -11  12   2       39.19       28.53      8.54 o
 -10  12   2        3.73       11.88      7.25 o
  -9  12   2       13.43        3.82      7.42 o
  -8  12   2       76.58       61.23      8.38 o
  -7  12   2      210.43      224.36     11.82 o
  -6  12   2       19.39       16.55      3.72 o
  -5  12   2      101.09       89.96      5.48 o
  -4  12   2      296.41      350.10      8.29 o
  -3  12   2       97.38       92.98      5.50 o
  -2  12   2      957.27      985.99     13.46 o
  -1  12   2      187.04      192.92      5.19 o
   0  12   2      595.63      571.49      8.55 o
   1  12   2       50.38       56.73      3.68 o
   2  12   2      325.39      315.20      8.29 o
   3  12   2      382.02      414.73      8.81 o
   4  12   2       69.32       78.25      6.47 o
   5  12   2       19.40        9.55      3.39 o
   6  12   2       97.90      100.75      8.72 o
   7  12   2       61.34       42.79      5.19 o
   8  12   2       30.78       41.52      5.82 o
   9  12   2       21.39       11.28      8.88 o
  10  12   2       90.63      105.04     11.78 o
  11  12   2       16.10       27.95     12.95 o
 -11  13   2        5.05        3.90      8.23 o
 -10  13   2        4.96       11.83      7.86 o
  -9  13   2        0.18       -5.26      5.26 o
  -8  13   2       94.43       96.68      9.61 o
  -7  13   2      136.00      164.15      9.70 o
  -6  13   2       15.71        8.82      3.64 o
  -5  13   2       77.02       67.55      5.23 o
  -4  13   2       10.18        4.52      3.83 o
  -3  13   2       57.31       61.45      4.60 o
  -2  13   2      161.36      170.20      6.74 o
  -1  13   2      248.15      270.84     10.42 o
   0  13   2      180.14      184.87      7.36 o
   1  13   2      206.91      184.46      5.79 o
   2  13   2       61.04       47.40      3.88 o
   3  13   2      285.88      328.91      8.26 o
   4  13   2      168.29      133.89      8.00 o
   5  13   2       79.96       88.89      6.21 o
   6  13   2       20.17        9.10      4.15 o
   7  13   2       40.12       36.16      5.74 o
   8  13   2       61.36       63.28      9.13 o
   9  13   2      120.16      104.32     16.69 o
  10  13   2        8.74        6.81      8.40 o
  11  13   2       46.01       75.30     13.04 o
 -10  14   2        1.11        8.17      7.14 o
  -9  14   2       18.87       24.13      7.43 o
  -8  14   2       42.13       39.25      6.90 o
  -7  14   2      156.25      160.21     13.61 o
  -6  14   2      169.05      136.04     11.40 o
  -5  14   2       11.61        6.57      3.80 o
  -4  14   2      204.40      188.17      7.95 o
  -3  14   2      263.25      275.75     14.74 o
  -2  14   2      367.49      353.71      9.44 o
  -1  14   2      156.60      152.92      6.36 o
   0  14   2      306.38      318.44      8.47 o
   1  14   2      133.43      110.67      6.36 o
   2  14   2       11.28        6.27      3.56 o
   3  14   2      217.42      273.77      8.54 o
   4  14   2      105.40      118.91      6.40 o
   5  14   2       77.00       76.94      8.13 o
   6  14   2       60.85       55.99      6.64 o
   7  14   2       14.06        3.18      5.30 o
   8  14   2        1.23       -1.37      6.78 o
   9  14   2        3.10       -0.80      7.10 o
  10  14   2       39.97       45.03     11.23 o
  -9  15   2       13.92       13.42      6.25 o
  -8  15   2        1.28       -0.36      5.08 o
  -7  15   2        2.48        3.28      5.11 o
  -6  15   2      170.97      164.67     10.21 o
  -5  15   2       13.46        1.61      3.63 o
  -4  15   2       16.55       22.81      4.35 o
  -3  15   2       65.51       63.47      5.50 o
  -2  15   2       72.14       92.88      5.77 o
  -1  15   2       20.06       21.76      3.85 o
   0  15   2       28.22       37.23      4.56 o
   1  15   2        8.49       19.38      4.68 o
   2  15   2       15.91        4.87      4.51 o
   3  15   2       18.22       23.94      4.93 o
   4  15   2        2.26        3.00      4.36 o
   5  15   2      104.31      122.13      8.51 o
   6  15   2        4.94        4.13      5.84 o
   7  15   2        0.12       -0.53      5.59 o
   8  15   2       50.91       46.57      9.13 o
   9  15   2        7.29        1.94      7.46 o
  -8  16   2        0.05        2.40      6.02 o
  -7  16   2       55.19       50.76      7.58 o
  -6  16   2       11.91        4.69      5.38 o
  -5  16   2       44.47       49.31      6.49 o
  -4  16   2       47.84       42.70      5.35 o
  -3  16   2       78.51       70.49      6.53 o
  -2  16   2       71.99       80.00      7.42 o
  -1  16   2       48.18       36.38      6.39 o
   0  16   2      527.64      565.31     13.11 o
   1  16   2       15.81       11.40      4.85 o
   2  16   2      105.17       92.87      7.37 o
   3  16   2       37.48       53.76      8.00 o
   4  16   2      354.67      400.42     20.45 o
   5  16   2        0.23        8.78      5.79 o
   6  16   2       23.01       31.85      6.87 o
   7  16   2       14.16        6.63      7.61 o
   8  16   2       27.57       22.15      9.19 o
  -7  17   2        1.23       -2.44      6.64 o
  -6  17   2        6.13        0.98      6.35 o
  -5  17   2        0.91       -1.36      8.68 o
  -4  17   2       28.65       28.43      6.75 o
  -3  17   2      222.61      249.96     12.08 o
  -2  17   2      161.29      190.48     10.71 o
  -1  17   2       41.74       46.30      6.98 o
   0  17   2       36.50       33.16      6.49 o
   1  17   2       93.42      117.58      8.92 o
   2  17   2      211.31      253.56     12.20 o
   3  17   2       16.57       14.46      5.88 o
   4  17   2      127.81      160.38     11.28 o
   5  17   2       15.99       15.27      7.47 o
   6  17   2        0.02        5.35      6.27 o
   7  17   2        1.30      -10.22     10.22 o
  -5  18   2       35.58       35.94      9.64 o
  -4  18   2       34.42       23.81      7.67 o
  -3  18   2        9.23       16.94      5.99 o
  -2  18   2       27.81       22.73      7.80 o
  -1  18   2        4.54       12.11      5.81 o
   0  18   2       13.38       13.65      5.88 o
   1  18   2       32.11       32.12      7.29 o
   2  18   2        0.04        9.03      5.66 o
   3  18   2        6.76        2.14      5.41 o
   4  18   2        7.57        8.96      6.55 o
   5  18   2       29.51       39.34      8.53 o
  -3  19   2        0.70        7.25     11.62 o
  -2  19   2        0.86        8.82      5.86 o
  -1  19   2        0.02        0.04      6.40 o
   0  19   2        6.45        7.07      6.66 o
   1  19   2        3.35        4.34      5.88 o
   2  19   2        7.76       13.31      6.43 o
 -15   0   3      156.08      144.82     19.77 o
 -13   0   3      179.27      187.25     18.94 o
 -11   0   3      183.96      219.14     26.27 o
  -9   0   3      192.23      203.17     10.64 o
  -7   0   3        0.44        4.50      2.16 o
  -5   0   3     5471.56     5435.18     47.98 o
  -1   0   3     2176.80     2417.91     22.98 o
   1   0   3      186.73      192.09      2.88 o
   3   0   3     1104.91      897.72      9.40 o
   5   0   3     1913.13     1894.43     20.51 o
   7   0   3       30.07       49.25      4.23 o
   9   0   3       42.85       57.18      5.95 o
  11   0   3        9.18       25.98      9.08 o
  13   0   3        1.47        4.96     16.35 o
 -15   1   3        1.11        0.93      7.88 o
 -14   1   3        0.04       -0.48      6.93 o
 -13   1   3        2.43        3.65      6.58 o
 -12   1   3        0.00        5.11      5.80 o
 -11   1   3      584.92      638.14     18.13 o
 -10   1   3      110.40      115.38      6.76 o
  -9   1   3      388.50      393.66      9.62 o
  -8   1   3      105.72      101.26      3.36 o
  -7   1   3     5668.54     5769.21     40.11 o
  -6   1   3     6535.99     6595.96     44.41 o
  -5   1   3     3007.37     2908.25     19.34 o
  -4   1   3     1281.09     1184.61      8.55 o
  -3   1   3       97.01      104.57      2.17 o
  -2   1   3      142.11      192.42      2.71 o
  -1   1   3       13.19        8.32      0.76 o
   0   1   3       13.59        6.89      0.64 o
   1   1   3     1667.63     1673.44      8.48 o
   2   1   3    39380.84    33393.42    201.80 o
   3   1   3      918.08      975.92      8.10 o
   4   1   3      389.53      298.09      4.44 o
   5   1   3      279.80      298.80      4.20 o
   6   1   3      571.17      475.77      6.50 o
   7   1   3      988.37      998.41     10.33 o
   8   1   3      607.59      617.84      9.19 o
   9   1   3      143.61      147.55      5.88 o
  10   1   3       22.42       28.80      4.90 o
  11   1   3      125.97      135.19     10.49 o
  12   1   3       49.61       47.16      8.17 o
  13   1   3       27.04       27.38      8.11 o
  14   1   3       38.34       19.35      7.99 o
 -15   2   3      115.13      135.06     13.38 o
 -14   2   3       49.49       32.71      8.48 o
 -13   2   3       84.38       82.68     10.37 o
 -12   2   3      135.06      137.73     11.97 o
 -11   2   3        2.79        9.85      6.20 o
 -10   2   3      379.44      414.39     12.39 o
  -9   2   3       20.65       24.30      4.09 o
  -8   2   3      210.49      228.25      6.09 o
  -7   2   3      232.80      178.97      7.33 o
  -6   2   3      714.28      680.61     10.94 o
  -5   2   3     1249.62     1203.27      9.99 o
  -4   2   3       52.13       63.82      1.78 o
  -3   2   3      691.99      750.29      7.69 o
  -2   2   3      874.30      956.62      7.78 o
  -1   2   3     6876.59     6808.78     31.22 o
   0   2   3     3333.76     3369.68     15.81 o
   1   2   3      118.85      158.33      2.12 o
   2   2   3     4402.43     4663.35     27.11 o
   3   2   3     1231.00     1291.62     10.78 o
   4   2   3      183.88      208.15      3.47 o
   5   2   3     2409.85     2577.69     18.09 o
   6   2   3     3201.88     3269.09     22.36 o
   7   2   3      174.57      147.24      5.84 o
   8   2   3      144.35      159.89      5.18 o
   9   2   3        7.32        1.53      2.85 o
  10   2   3       11.11       14.15      3.79 o
  11   2   3      193.32      161.04     11.01 o
  12   2   3        0.57       -4.04      5.69 o
  13   2   3        2.71       -3.38      6.57 o
  14   2   3       14.19        4.98      7.66 o
 -15   3   3       11.61       11.41      9.86 o
 -14   3   3        5.90       14.18      7.77 o
 -13   3   3      264.20      269.47     15.19 o
 -12   3   3       60.89       60.95      8.26 o
 -11   3   3      816.07      795.91     24.71 o
 -10   3   3      130.78      124.54      9.16 o
  -9   3   3      809.37      889.95     13.79 o
  -8   3   3        6.52        7.97      1.91 o
  -7   3   3     1716.48     1743.40     16.81 o
  -6   3   3     1540.86     1576.87     15.05 o
  -5   3   3      152.25       92.30      3.08 o
  -4   3   3     5248.49     5199.11     40.21 o
  -3   3   3     9014.91     8896.16     54.81 o
  -2   3   3     3939.00     4276.50     26.61 o
  -1   3   3     7392.78     7170.91     36.03 o
   0   3   3        7.19       13.07      0.85 o
   1   3   3      986.82      885.92      6.48 o
   2   3   3        0.13        0.71      1.10 o
   3   3   3      150.07      144.71      3.57 o
   4   3   3     2885.49     2816.35     21.22 o
   5   3   3        1.00       -0.37      1.09 o
   6   3   3     2700.31     2656.70     22.88 o
   7   3   3      283.00      295.16      5.33 o
   8   3   3       16.76       13.88      3.37 o
   9   3   3       31.34       31.75      3.81 o
  10   3   3      233.26      236.79      9.05 o
  11   3   3       32.01       21.52      8.15 o
  12   3   3        4.63       15.02      6.82 o
  13   3   3        0.53        2.86      6.67 o
  14   3   3        1.34       -1.19      7.02 o
 -15   4   3       30.47       30.57     14.85 o
 -14   4   3       11.31        9.22      9.53 o
 -13   4   3      143.43      128.10     11.37 o
 -12   4   3       35.94       28.50      6.58 o
 -11   4   3      108.64      132.15     16.26 o
 -10   4   3      195.78      233.26     12.06 o
  -9   4   3      395.10      376.15      9.97 o
  -8   4   3     1277.01     1264.59     13.99 o
  -7   4   3      640.17      627.71      7.71 o
  -6   4   3     4888.96     4735.46     32.32 o
  -5   4   3      121.81       96.75      3.48 o
  -4   4   3     3879.27     3847.47     24.82 o
  -3   4   3       43.11       51.11      1.82 o
  -2   4   3    20032.71    18389.93     96.31 o
  -1   4   3     1770.10     1824.07     11.93 o
   0   4   3     7033.31     6717.49     35.70 o
   1   4   3     6001.64     5799.97     33.02 o
   2   4   3     4271.05     4382.48     28.74 o
   3   4   3     7364.60     6945.32     43.60 o
   4   4   3      614.93      650.50      7.40 o
   5   4   3     1638.94     1444.65     13.24 o
   6   4   3       99.29      128.31      4.24 o
   7   4   3      572.99      550.45     10.17 o
   8   4   3        0.58       -2.71      2.71 o
   9   4   3      173.76      174.39      6.78 o
  10   4   3        6.62       -1.67      2.90 o
  11   4   3        1.42       -5.03      5.96 o
  12   4   3       29.09       24.42     11.46 o
  13   4   3       19.80       16.83      7.79 o
  14   4   3        1.45       11.54      8.12 o
 -14   5   3        0.39       -9.50     10.77 o
 -13   5   3        1.20       -3.49      7.86 o
 -12   5   3       79.67       44.28      8.85 o
 -11   5   3      186.22      165.92     10.89 o
 -10   5   3        3.44       -0.10      4.64 o
  -9   5   3      409.98      404.15     13.11 o
  -8   5   3      161.29      167.71      5.12 o
  -7   5   3      122.18      119.50      3.90 o
  -6   5   3      248.44      257.37      4.84 o
  -5   5   3      427.25      406.70      5.73 o
  -4   5   3       56.43       44.35      2.24 o
  -3   5   3      429.63      393.75      4.10 o
  -2   5   3     2279.75     2490.44     18.98 o
  -1   5   3     2858.03     3223.31     19.68 o
   0   5   3     6724.83     6861.35     38.27 o
   1   5   3       26.99       32.15      1.86 o
   2   5   3      907.42      822.69      9.02 o
   3   5   3      259.24      281.33      5.87 o
   4   5   3     1478.01     1367.25     12.41 o
   5   5   3      948.00      980.19      9.98 o
   6   5   3      390.71      450.62      8.39 o
   7   5   3       31.60       23.55      3.64 o
   8   5   3        0.92        1.37      2.87 o
   9   5   3        2.09        4.98      3.21 o
  10   5   3        0.08        1.66      3.23 o
  11   5   3       10.76        8.75      8.34 o
  12   5   3       19.36       10.73      6.86 o
  13   5   3        0.00        3.10      6.89 o
  14   5   3       45.16       34.65      9.26 o
 -14   6   3      134.97      103.13     14.15 o
 -13   6   3       51.61       94.81     16.30 o
 -12   6   3      202.13      211.31     16.26 o
 -11   6   3        8.18       -6.64      8.21 o
 -10   6   3      102.63       93.72      8.45 o
  -9   6   3      550.76      544.87     13.17 o
  -8   6   3       42.36       42.15      3.95 o
  -7   6   3       36.32       43.06      3.67 o
  -6   6   3      679.52      652.98      8.15 o
  -5   6   3      860.58      857.22      8.67 o
  -4   6   3      583.52      682.64      7.22 o
  -3   6   3        0.61        5.89      1.19 o
  -2   6   3     1734.50     1626.82     15.25 o
  -1   6   3       25.33       21.91      1.69 o
   0   6   3     1330.99     1271.50     10.26 o
   1   6   3      323.05      322.83      4.75 o
   2   6   3     1093.40     1058.01     11.78 o
   3   6   3      775.13      874.73     10.08 o
   4   6   3      337.60      356.09      6.40 o
   5   6   3      137.14      101.30      3.13 o
   6   6   3      168.10      193.32      5.09 o
   7   6   3        2.27        0.98      3.02 o
   8   6   3       90.15       82.65      5.40 o
   9   6   3       45.35       52.88      4.86 o
  10   6   3        0.06        3.81      3.13 o
  11   6   3       78.73       86.79      9.07 o
  12   6   3        0.16       -0.42      6.29 o
  13   6   3        0.13       -7.33      7.33 o
  14   6   3        3.74        2.51      9.59 o
 -14   7   3        0.14       -8.17      8.17 o
 -13   7   3       37.25       32.68     12.72 o
 -12   7   3        0.27       -5.53      7.82 o
 -11   7   3      191.93      221.07     17.43 o
 -10   7   3      300.29      276.14     13.24 o
  -9   7   3      140.37      113.46      9.09 o
  -8   7   3      213.18      221.24      8.98 o
  -7   7   3      135.18      111.63      4.70 o
  -6   7   3      872.54      879.35     11.22 o
  -5   7   3       86.38      100.89      5.35 o
  -4   7   3       98.07       86.22      3.36 o
  -3   7   3      683.38      701.38      8.06 o
  -2   7   3      297.78      281.61      6.54 o
  -1   7   3      825.77      893.84      9.17 o
   0   7   3      170.27      131.79      3.23 o
   1   7   3        1.42        2.81      2.75 o
   2   7   3     1539.46     1428.43     14.99 o
   3   7   3       59.11       39.02      3.12 o
   4   7   3     1108.86     1075.51     11.30 o
   5   7   3      841.72      829.50      8.93 o
   6   7   3      264.28      242.85      7.38 o
   7   7   3        8.63       11.85      3.27 o
   8   7   3      121.84      116.21      6.31 o
   9   7   3      132.29      141.89      6.97 o
  10   7   3       21.62       30.80      5.44 o
  11   7   3        9.58       18.49      5.79 o
  12   7   3       69.53       80.17      9.32 o
  13   7   3       25.17       30.03     10.21 o
 -14   8   3       10.91        8.76     16.93 o
 -13   8   3        3.19        6.13     11.15 o
 -12   8   3      134.20      154.60     15.27 o
 -11   8   3        2.90       -6.59      6.66 o
 -10   8   3       76.45       69.90      8.41 o
  -9   8   3        9.74       15.69      5.96 o
  -8   8   3      205.25      246.03     22.42 o
  -7   8   3        1.31        2.04      3.39 o
  -6   8   3       75.31       89.64      4.05 o
  -5   8   3      338.69      356.81      6.88 o
  -4   8   3      721.96      761.44      9.03 o
  -3   8   3      157.88      143.14      5.08 o
  -2   8   3       15.86       22.26      2.49 o
  -1   8   3       13.48        8.92      1.05 o
   0   8   3      638.93      703.07      8.15 o
   1   8   3        1.94        1.11      1.75 o
   2   8   3      507.02      533.04      8.73 o
   3   8   3      142.94      134.18      5.32 o
   4   8   3      257.30      250.52      7.78 o
   5   8   3       17.95       13.68      2.52 o
   6   8   3       20.83        9.94      2.69 o
   7   8   3      264.79      287.78      8.41 o
   8   8   3       41.96       55.21      4.65 o
   9   8   3       16.18       19.97      4.19 o
  10   8   3        7.31       11.65      7.83 o
  11   8   3        0.45       13.81      6.32 o
  12   8   3        0.42       -7.64      7.64 o
  13   8   3       17.90        4.91     14.53 o
 -13   9   3       15.38        4.25     13.14 o
 -12   9   3      113.43       99.25     13.36 o
 -11   9   3        2.07        0.88      6.70 o
 -10   9   3      235.86      221.82     13.15 o
  -9   9   3       41.71       23.01      6.60 o
  -8   9   3       91.58       98.51      8.94 o
  -7   9   3      175.49      186.45     10.66 o
  -6   9   3      242.26      255.80      7.51 o
  -5   9   3      662.05      619.90     10.09 o
  -4   9   3      214.76      189.96      4.85 o
  -3   9   3     1248.77     1216.03     14.53 o
  -2   9   3      478.04      432.66      8.20 o
  -1   9   3     2483.29     2519.54     18.85 o
   0   9   3     2570.41     2488.12     20.13 o
   1   9   3      560.43      529.09      8.36 o
   2   9   3      294.99      277.54      6.82 o
   3   9   3      155.28      143.80      5.78 o
   4   9   3      314.64      295.90      7.66 o
   5   9   3      314.75      258.06      7.63 o
   6   9   3      187.84      163.32      7.92 o
   7   9   3       35.46       24.35      3.92 o
   8   9   3       76.75       87.44      6.13 o
   9   9   3       84.74       64.42      5.75 o
  10   9   3       36.70       61.43      8.01 o
  11   9   3        7.89       -1.68      7.19 o
  12   9   3       23.25       23.06     11.97 o
  13   9   3        8.17       30.49     11.76 o
 -13  10   3        3.75      -16.35     16.35 o
 -12  10   3       56.02       53.67     12.06 o
 -11  10   3       46.08       17.65      7.61 o
 -10  10   3        9.85       16.56      6.60 o
  -9  10   3       43.27       42.68      7.59 o
  -8  10   3        0.01        5.95      5.69 o
  -7  10   3      542.68      546.69     16.90 o
  -6  10   3     1071.43     1134.27     15.64 o
  -5  10   3      140.44      115.45      5.52 o
  -4  10   3        8.19       15.37      2.96 o
  -3  10   3      179.81      160.66      6.11 o
  -2  10   3       32.60       15.38      3.07 o
  -1  10   3      394.64      370.03      7.82 o
   0  10   3      190.26      189.16      4.71 o
   1  10   3       85.84       63.75      3.48 o
   2  10   3       44.18       53.88      4.09 o
   3  10   3      261.42      245.92      7.47 o
   4  10   3       98.84      114.25      5.63 o
   5  10   3      241.83      238.87      7.83 o
   6  10   3      108.28      111.20      5.79 o
   7  10   3       67.45       71.82      5.83 o
   8  10   3       72.55       52.64      5.08 o
   9  10   3      109.90      110.93      7.31 o
  10  10   3        0.30       -2.16      7.20 o
  11  10   3      149.95      166.54     18.20 o
  12  10   3       15.48        4.20     11.12 o
 -12  11   3       14.59        8.75      8.08 o
 -11  11   3        3.63       -5.48      7.25 o
 -10  11   3        1.88        0.35      7.67 o
  -9  11   3        0.78       -3.94      5.81 o
  -8  11   3       26.80       17.99      5.53 o
  -7  11   3       12.61       14.10      6.06 o
  -6  11   3      220.48      266.37      9.21 o
  -5  11   3      341.37      374.68      8.36 o
  -4  11   3      100.98      112.38      5.33 o
  -3  11   3      218.46      236.65      7.22 o
  -2  11   3      325.79      342.19      8.42 o
  -1  11   3      939.01      970.23     10.36 o
   0  11   3      671.62      655.30      8.64 o
   1  11   3      155.80      172.39      5.47 o
   2  11   3       23.34       32.24      5.32 o
   3  11   3     1732.62     1785.49     20.24 o
   4  11   3      343.52      340.72      8.95 o
   5  11   3       97.18       98.15      6.22 o
   6  11   3       39.90       48.31      5.01 o
   7  11   3       58.23       48.34      5.32 o
   8  11   3       54.46       52.54      5.54 o
   9  11   3       15.43       20.00      5.92 o
  10  11   3       71.25       80.64      9.97 o
  11  11   3        9.34       20.34      9.25 o
  12  11   3       28.79       16.35     12.39 o
 -12  12   3       19.95        7.76      8.28 o
 -11  12   3       10.12        9.33      7.72 o
 -10  12   3        5.77        8.54      6.18 o
  -9  12   3       27.49       29.84      7.13 o
  -8  12   3        1.55        1.32      5.34 o
  -7  12   3        0.03        4.47      4.49 o
  -6  12   3      143.34      154.08      9.73 o
  -5  12   3      207.23      180.41      6.76 o
  -4  12   3       45.25       40.23      4.06 o
  -3  12   3     1405.24     1308.41     16.07 o
  -2  12   3      531.63      556.09     10.94 o
  -1  12   3      996.13      948.30     13.46 o
   0  12   3       35.94       40.06      3.31 o
   1  12   3     1542.47     1534.53     15.35 o
   2  12   3       10.98       10.76      3.43 o
   3  12   3     1121.75     1135.31     15.96 o
   4  12   3      135.83      126.12      6.38 o
   5  12   3      102.15       87.05      5.68 o
   6  12   3        0.92       -0.11      3.52 o
   7  12   3      303.92      294.44     10.81 o
   8  12   3       10.00       19.40      4.67 o
   9  12   3       40.46       54.56      7.17 o
  10  12   3       13.87       15.20      7.39 o
  11  12   3       13.90       23.22      9.48 o
 -11  13   3        0.67        4.42      6.61 o
 -10  13   3      136.20      174.95     12.10 o
  -9  13   3        0.90        7.72      6.29 o
  -8  13   3        2.42       -2.80      4.80 o
  -7  13   3      281.47      235.67     11.25 o
  -6  13   3        9.28       15.26      4.86 o
  -5  13   3       67.53       48.22      4.83 o
  -4  13   3      110.44      107.95      6.25 o
  -3  13   3       10.62        1.08      3.04 o
  -2  13   3       67.78       59.17      4.65 o
  -1  13   3       37.75       37.63      4.17 o
   0  13   3       13.61       15.15      3.48 o
   1  13   3      105.42      101.50      6.15 o
   2  13   3       10.44        6.11      3.18 o
   3  13   3       14.33        9.01      3.01 o
   4  13   3       16.20       12.56      3.76 o
   5  13   3       12.96       13.30      3.85 o
   6  13   3       71.97       54.34      5.75 o
   7  13   3       38.44       32.40      5.34 o
   8  13   3        0.54        0.30      4.67 o
   9  13   3       13.05       14.62      7.39 o
  10  13   3        8.82       16.92      8.41 o
 -10  14   3       13.23       18.53      6.79 o
  -9  14   3       19.41       15.13      7.53 o
  -8  14   3       29.08       27.88      6.38 o
  -7  14   3      154.83      153.96     10.01 o
  -6  14   3       32.50       49.07      6.09 o
  -5  14   3      195.90      190.81      8.10 o
  -4  14   3       17.17       12.65      3.46 o
  -3  14   3        2.01        2.64      3.25 o
  -2  14   3       81.26       87.68      5.40 o
  -1  14   3      592.01      630.03     11.78 o
   0  14   3      514.33      511.39     10.96 o
   1  14   3       97.01       87.59      5.91 o
   2  14   3       66.49       81.33      5.87 o
   3  14   3       20.58       16.76      3.72 o
   4  14   3      100.05      126.03      6.92 o
   5  14   3       10.41        6.84      4.17 o
   6  14   3        0.67       -2.57      4.57 o
   7  14   3       80.25       87.02      7.89 o
   8  14   3        4.18        0.75      6.98 o
   9  14   3        5.18        6.58      9.56 o
  10  14   3        0.54       15.49     11.54 o
  -9  15   3       10.14       -0.21      5.82 o
  -8  15   3       29.48       26.15      6.62 o
  -7  15   3       39.27       32.75      6.25 o
  -6  15   3        1.44        1.92      5.35 o
  -5  15   3        0.05        5.91      4.67 o
  -4  15   3       17.99        7.26      3.93 o
  -3  15   3       92.57      101.42      6.07 o
  -2  15   3       36.27       29.36      4.18 o
  -1  15   3        9.09        7.75      3.55 o
   0  15   3      153.83      153.49      7.35 o
   1  15   3       67.60       85.16      6.56 o
   2  15   3       15.80       19.81      4.39 o
   3  15   3      218.16      203.34      9.70 o
   4  15   3      153.80      161.64      8.92 o
   5  15   3       66.16       91.62      8.60 o
   6  15   3       62.45       54.70      7.24 o
   7  15   3       62.54       59.76      7.15 o
   8  15   3        0.08        1.62      9.44 o
   9  15   3        3.28       -3.66      9.35 o
  -8  16   3        7.17        0.32      6.13 o
  -7  16   3        6.03        4.31      5.87 o
  -6  16   3       27.82       28.30      6.55 o
  -5  16   3        5.21        8.13      5.00 o
  -4  16   3       22.16       20.69      5.21 o
  -3  16   3       45.35       45.45      5.35 o
  -2  16   3      136.88      127.37      7.45 o
  -1  16   3       26.03       23.02      5.36 o
   0  16   3       12.17       12.25      4.53 o
   1  16   3       20.85       11.71      4.78 o
   2  16   3       46.62       53.12      6.32 o
   3  16   3       26.49       31.13      5.56 o
   4  16   3        0.35       -4.69      4.69 o
   5  16   3        5.39        7.56      5.43 o
   6  16   3       17.46        9.71      6.89 o
   7  16   3       14.75       24.78     10.54 o
   8  16   3        3.36       14.87     12.96 o
  -7  17   3       17.73        4.21      6.57 o
  -6  17   3        0.17       -2.98      7.78 o
  -5  17   3       19.33       19.81      6.34 o
  -4  17   3       12.17       23.13      6.92 o
  -3  17   3      189.60      247.90     12.01 o
  -2  17   3        3.63       13.26      5.16 o
  -1  17   3      367.04      377.07     13.10 o
   0  17   3       74.37       86.29      7.09 o
   1  17   3       86.53       88.77      7.71 o
   2  17   3      165.54      179.13      9.89 o
   3  17   3        0.95        8.64      5.20 o
   4  17   3       39.51       37.48      7.06 o
   5  17   3        0.56       -0.06      7.96 o
   6  17   3        0.39        8.66      6.49 o
  -5  18   3       38.91       36.63      9.49 o
  -4  18   3       24.28       50.73      8.78 o
  -3  18   3        6.74        8.28      6.96 o
  -2  18   3       37.20       30.28      6.70 o
  -1  18   3        7.49       19.25      6.10 o
   0  18   3        3.26        6.43      5.56 o
   1  18   3        5.57        9.29      5.88 o
   2  18   3      119.31      135.10      9.98 o
   3  18   3        0.11        6.13      6.36 o
   4  18   3        9.47       12.42      7.26 o
   5  18   3       13.51       13.42     12.17 o
  -2  19   3        0.01       -3.36      6.60 o
  -1  19   3        3.17       10.03      5.83 o
   0  19   3       18.49       24.75      7.49 o
   1  19   3        0.27        3.46      6.35 o
 -14   0   4       56.94       56.90     18.39 o
 -12   0   4      147.96      131.95     14.89 o
 -10   0   4      236.19      284.83     23.51 o
  -8   0   4      185.01      165.56      7.56 o
  -6   0   4      745.19      882.67     15.22 o
  -2   0   4      294.03      305.55      5.81 o
   0   0   4     1871.35     2133.92     15.77 o
   2   0   4    24051.16    21751.61    165.87 o
   4   0   4     8944.22     8585.55     71.41 o
   6   0   4     3878.84     3772.08     36.69 o
   8   0   4       88.36       88.23      7.22 o
  10   0   4      110.84      113.58      8.26 o
  12   0   4       51.07       52.91     12.17 o
  14   0   4       20.38       34.42     11.89 o
 -15   1   4        0.21       -7.84      7.84 o
 -14   1   4      235.58      257.37     16.24 o
 -13   1   4        1.06       -1.88      6.37 o
 -12   1   4       39.00       35.65      7.25 o
 -11   1   4       60.43       53.79      8.51 o
 -10   1   4      467.15      516.95     11.88 o
  -9   1   4       33.76       29.78      4.12 o
  -8   1   4       80.32       70.63      2.63 o
  -7   1   4       28.06       37.42      2.76 o
  -6   1   4      475.97      428.54      6.99 o
  -5   1   4     6195.79     6419.83     52.75 o
  -4   1   4     4365.43     4382.46     38.79 o
  -3   1   4      248.88      263.11      4.27 o
  -2   1   4     9312.69     9228.57     62.54 o
  -1   1   4     4371.02     4371.67     26.65 o
   0   1   4     7351.42     6988.52     39.67 o
   1   1   4      383.52      379.44      4.22 o
   2   1   4    11164.54    10609.81     59.63 o
   3   1   4      144.34      141.76      5.09 o
   4   1   4        5.65        4.07      1.52 o
   5   1   4      369.66      369.04      5.72 o
   6   1   4      341.80      354.63      6.15 o
   7   1   4      370.71      360.07      6.72 o
   8   1   4     2380.18     2383.84     22.82 o
   9   1   4        9.38        6.90      3.01 o
  10   1   4       47.40       43.50      5.43 o
  11   1   4       14.39        9.55      5.50 o
  12   1   4      590.82      643.02     20.20 o
  13   1   4        0.93        1.27      6.34 o
  14   1   4       19.07        7.34      7.79 o
 -15   2   4        0.33       -7.94      7.94 o
 -14   2   4        0.06        7.44      7.15 o
 -13   2   4        0.06       -5.26      6.19 o
 -12   2   4      238.02      226.47     13.48 o
 -11   2   4       63.31       64.84      8.00 o
 -10   2   4      173.59      159.98      7.48 o
  -9   2   4       64.47       66.76      6.40 o
  -8   2   4     4801.90     4736.28     34.27 o
  -7   2   4      229.69      239.70      4.81 o
  -6   2   4     1138.64     1225.75     10.15 o
  -5   2   4      199.02      169.14      2.45 o
  -4   2   4     3429.38     3357.62     22.89 o
  -3   2   4     5097.00     5253.69     34.61 o
  -2   2   4     1536.51     1561.51     11.66 o
  -1   2   4     5733.54     5903.26     35.04 o
   0   2   4      447.61      467.96      4.66 o
   1   2   4     2968.04     3021.95     18.20 o
   2   2   4     3467.52     3249.38     21.67 o
   3   2   4     5783.34     5562.73     33.95 o
   4   2   4       16.70       34.49      2.10 o
   5   2   4      549.22      581.38      6.63 o
   6   2   4     4655.44     4619.53     31.88 o
   7   2   4     1506.59     1525.79     14.16 o
   8   2   4       71.75       69.90      4.93 o
   9   2   4      183.06      172.49      5.73 o
  10   2   4      110.55      136.48      7.19 o
  11   2   4      159.90      159.61      9.64 o
  12   2   4       97.67      102.34     10.17 o
  13   2   4       56.75       31.23     10.11 o
  14   2   4       76.77       78.02     10.84 o
 -15   3   4       20.68        8.33     10.63 o
 -14   3   4      245.25      266.00     16.61 o
 -13   3   4        1.90        2.88      6.29 o
 -12   3   4       67.62       61.05      8.11 o
 -11   3   4       18.02        9.77      5.91 o
 -10   3   4      219.28      238.37     11.89 o
  -9   3   4      384.57      396.42      9.34 o
  -8   3   4      134.72      147.33      4.09 o
  -7   3   4       10.16       27.35      1.96 o
  -6   3   4      594.01      527.91      6.12 o
  -5   3   4       15.76        8.90      1.22 o
  -4   3   4       30.71       10.49      1.27 o
  -3   3   4      135.32      125.33      3.52 o
  -2   3   4    14079.62    14360.38     87.19 o
  -1   3   4      414.43      413.84      4.00 o
   0   3   4      504.51      352.65      4.16 o
   1   3   4     1089.65     1088.50      8.75 o
   2   3   4     1295.50     1315.21     11.27 o
   3   3   4      112.71      114.50      3.60 o
   4   3   4     2187.46     2214.64     18.44 o
   5   3   4       83.33       62.52      2.45 o
   6   3   4       34.41       45.71      2.32 o
   7   3   4      224.60      221.66      5.45 o
   8   3   4     1670.20     1630.86     16.62 o
   9   3   4       54.52       51.85      4.38 o
  10   3   4      231.14      222.20     12.24 o
  11   3   4       86.79       97.70     10.24 o
  12   3   4      215.35      218.54     13.79 o
  13   3   4       46.69       35.45      9.47 o
  14   3   4       27.32       30.01      9.11 o
 -14   4   4       43.51       29.96     10.35 o
 -13   4   4        3.28       -4.42      7.74 o
 -12   4   4       98.83      111.58     11.48 o
 -11   4   4      128.88      122.37      9.71 o
 -10   4   4       49.70       60.85      8.51 o
  -9   4   4      355.07      351.11      8.77 o
  -8   4   4     1135.04     1048.77     30.25 o
  -7   4   4     1210.99     1277.28     15.60 o
  -6   4   4        2.30        1.60      1.99 o
  -5   4   4        6.52        9.67      2.12 o
  -4   4   4     2565.13     2511.66     19.22 o
  -3   4   4     1415.99     1371.11     12.30 o
  -2   4   4      267.99      272.66      3.60 o
  -1   4   4     7520.32     7610.74     39.86 o
   0   4   4     4376.78     4485.50     24.14 o
   1   4   4     5941.81     6138.42     35.02 o
   2   4   4    17303.22    16734.87     93.24 o
   3   4   4    11454.66    10782.15     65.68 o
   4   4   4      537.26      553.84      7.14 o
   5   4   4      326.13      332.41      6.57 o
   6   4   4     4357.08     4442.30     30.83 o
   7   4   4     1919.73     1896.40     18.05 o
   8   4   4       96.68      110.12      6.07 o
   9   4   4      327.98      337.69      8.76 o
  10   4   4       48.67       78.26      5.20 o
  11   4   4       59.39       62.87      8.89 o
  12   4   4       40.78       27.95      7.17 o
  13   4   4      131.64      107.93     11.29 o
  14   4   4       32.41       32.79      9.11 o
 -14   5   4       19.77       12.75      9.61 o
 -13   5   4       69.11       78.90     12.41 o
 -12   5   4      176.02      208.71     15.95 o
 -11   5   4       24.72       17.89      5.83 o
 -10   5   4        1.45        4.19      5.09 o
  -9   5   4      443.34      449.48     11.74 o
  -8   5   4      321.51      316.97      8.11 o
  -7   5   4      118.13      109.31      4.62 o
  -6   5   4     1547.72     1566.59     13.75 o
  -5   5   4      221.71      235.52      4.23 o
  -4   5   4        1.23        0.36      1.01 o
  -3   5   4     3880.78     4184.37     24.43 o
  -2   5   4       68.99       56.57      2.24 o
  -1   5   4     4868.21     5156.32     29.85 o
   0   5   4       69.10       34.00      1.62 o
   1   5   4     2286.70     2298.62     17.11 o
   2   5   4      202.39      290.40      5.16 o
   3   5   4       39.28       37.92      2.60 o
   4   5   4       42.99       32.01      2.34 o
   5   5   4       77.57       84.79      3.43 o
   6   5   4       61.40       68.41      3.30 o
   7   5   4      258.12      295.25      6.55 o
   8   5   4      187.89      161.10      6.50 o
   9   5   4      348.46      329.02      9.07 o
  10   5   4      242.25      259.24      8.65 o
  11   5   4       26.47       33.93      6.46 o
  12   5   4       32.42       20.82      7.51 o
  13   5   4       85.61       82.47     15.08 o
  14   5   4       24.63       35.49      9.27 o
 -14   6   4       13.83        4.03      9.07 o
 -13   6   4       13.36       -3.60     17.81 o
 -12   6   4      115.33       86.81     19.91 o
 -11   6   4      167.20      191.19     15.15 o
 -10   6   4        1.03       -4.89      7.24 o
  -9   6   4       20.24       31.79      5.40 o
  -8   6   4      652.78      604.17     11.21 o
  -7   6   4     2596.24     2623.66     23.73 o
  -6   6   4      132.57      143.60      4.14 o
  -5   6   4        9.82       12.20      1.75 o
  -4   6   4      251.80      243.56      3.36 o
  -3   6   4      629.04      709.82      8.88 o
  -2   6   4      769.32      732.23      7.55 o
  -1   6   4      416.94      368.71      6.79 o
   0   6   4        0.63       -0.23      1.07 o
   1   6   4     9398.88     9467.99     61.36 o
   2   6   4     7671.20     7799.48     55.15 o
   3   6   4      385.43      338.23      9.59 o
   4   6   4      653.15      660.86      8.49 o
   5   6   4      744.03      693.77      8.84 o
   6   6   4     2341.33     2232.76     18.88 o
   7   6   4     1796.56     1822.93     21.33 o
   8   6   4        6.88       -1.06      3.14 o
   9   6   4       86.72       90.14      6.12 o
  10   6   4       42.54       47.35      4.86 o
  11   6   4      152.07      205.03     11.55 o
  12   6   4        4.55        7.15      6.77 o
  13   6   4       96.30       99.98     18.37 o
 -14   7   4        7.55       -6.33     10.30 o
 -13   7   4      160.45      146.70     19.27 o
 -12   7   4       38.96       24.70      9.99 o
 -11   7   4        0.61       -3.13      7.44 o
 -10   7   4      103.21      121.00      9.56 o
  -9   7   4      698.33      697.54     17.96 o
  -8   7   4       24.36       17.51      4.18 o
  -7   7   4      355.83      334.59      7.00 o
  -6   7   4        7.48        9.84      2.02 o
  -5   7   4      264.82      252.64      5.16 o
  -4   7   4      251.78      268.92      5.06 o
  -3   7   4      122.87       62.17      4.62 o
  -2   7   4     1481.55     1461.09     15.59 o
  -1   7   4      235.94      201.16      3.85 o
   0   7   4     1720.83     1911.80     14.50 o
   1   7   4     1973.53     1889.48     16.79 o
   2   7   4      354.59      296.77      6.48 o
   3   7   4      111.32       87.41      4.30 o
   4   7   4       87.39       85.35      5.18 o
   5   7   4      510.76      569.83      7.61 o
   6   7   4       91.02      103.03      3.83 o
   7   7   4      544.11      515.10     11.00 o
   8   7   4        4.51       11.09      3.66 o
   9   7   4      479.50      501.53     11.52 o
  10   7   4      178.37      228.46      9.24 o
  11   7   4       87.98       76.68      9.54 o
  12   7   4       24.23        6.87      6.82 o
  13   7   4      179.41      209.68     17.76 o
 -13   8   4       12.83       19.91     11.47 o
 -12   8   4       11.15       13.55      9.32 o
 -11   8   4      114.96       98.79     10.03 o
 -10   8   4      120.99      141.18     10.60 o
  -9   8   4        0.39        0.68      4.68 o
  -8   8   4      399.85      397.27     14.09 o
  -7   8   4      910.18      846.30     14.76 o
  -6   8   4        0.15       -2.38      2.56 o
  -5   8   4      400.42      403.77      8.33 o
  -4   8   4     2259.61     2271.92     22.53 o
  -3   8   4       87.24       88.82      5.03 o
  -2   8   4      704.18      640.86      9.54 o
  -1   8   4     1675.79     1950.64     17.16 o
   0   8   4      768.00      888.19      9.02 o
   1   8   4     2518.04     2452.44     20.87 o
   2   8   4      605.64      581.68      9.37 o
   3   8   4        4.88        3.77      2.34 o
   4   8   4     1263.78     1259.80     15.34 o
   5   8   4      547.35      566.43      9.04 o
   6   8   4      211.41      223.33      7.67 o
   7   8   4      489.95      505.31     10.48 o
   8   8   4      340.11      374.95     10.14 o
   9   8   4       43.55       28.48      4.59 o
  10   8   4        7.73        6.38      4.92 o
  11   8   4        1.84        5.75      5.13 o
  12   8   4       18.99       14.60      9.09 o
  13   8   4       45.72       44.34     11.76 o
 -13   9   4       79.01       66.02     15.69 o
 -12   9   4       14.57       36.85     11.14 o
 -11   9   4        5.10        2.64      8.68 o
 -10   9   4      117.10      129.83     10.66 o
  -9   9   4      185.13      204.61     12.45 o
  -8   9   4      410.29      374.87     12.12 o
  -7   9   4      336.13      385.07     11.97 o
  -6   9   4     1090.26     1023.85     14.44 o
  -5   9   4      914.39      942.11     12.95 o
  -4   9   4      601.30      575.68      9.78 o
  -3   9   4     4038.64     3783.76     31.79 o
  -2   9   4        7.57       -1.69      2.21 o
  -1   9   4       74.76       50.45      2.79 o
   0   9   4      603.29      573.71      6.88 o
   1   9   4     2165.09     2285.03     20.40 o
   2   9   4      771.23      765.39     11.39 o
   3   9   4      388.50      403.46      9.93 o
   4   9   4       79.78       82.17      4.99 o
   5   9   4      612.75      632.24     11.18 o
   6   9   4        7.56        3.00      2.98 o
   7   9   4      117.13       84.10      5.50 o
   8   9   4       21.64       29.52      5.35 o
   9   9   4      218.78      240.76      9.62 o
  10   9   4       27.95       33.30      6.19 o
  11   9   4       13.02       11.43      6.26 o
  12   9   4        0.55       -5.86      8.51 o
 -13  10   4        0.36       -9.48     10.98 o
 -12  10   4       40.30       28.57     10.53 o
 -11  10   4        0.75       -5.55      5.55 o
 -10  10   4       48.29       41.09      7.97 o
  -9  10   4      284.45      278.52     12.85 o
  -8  10   4      254.41      232.41     12.32 o
  -7  10   4       75.23       47.02      7.27 o
  -6  10   4       22.70       11.25      3.20 o
  -5  10   4      171.62      159.48      6.80 o
  -4  10   4        7.28        4.13      2.89 o
  -3  10   4      261.99      294.78      7.50 o
  -2  10   4       76.86       78.19      4.62 o
  -1  10   4     1159.45     1055.51     11.66 o
   0  10   4      521.83      471.45      6.85 o
   1  10   4      509.61      485.77      9.19 o
   2  10   4      624.18      582.22     10.31 o
   3  10   4     2119.19     2137.90     22.36 o
   4  10   4     1834.96     1771.56     20.23 o
   5  10   4        4.95       -3.16      3.16 o
   6  10   4     1013.18      937.94     15.77 o
   7  10   4      260.15      267.94     10.01 o
   8  10   4       80.47       47.77      5.33 o
   9  10   4       24.52       48.27      6.55 o
  10  10   4        0.00       -0.63      5.66 o
  11  10   4        0.03        0.29      6.76 o
  12  10   4        2.03        0.70      9.17 o
 -12  11   4        3.44       -5.85      5.85 o
 -11  11   4       21.65        6.63      6.97 o
 -10  11   4        8.69        5.57      5.62 o
  -9  11   4       43.42       33.18      6.45 o
  -8  11   4        1.13        5.23      5.05 o
  -7  11   4      163.34      176.26      9.22 o
  -6  11   4       93.93       81.75      6.59 o
  -5  11   4        5.77       11.39      2.98 o
  -4  11   4      127.91      148.29      6.08 o
  -3  11   4     2468.46     2464.23     24.79 o
  -2  11   4      247.67      247.50     12.82 o
  -1  11   4       26.95       24.70      3.36 o
   0  11   4      258.36      215.29      5.38 o
   1  11   4      477.44      518.74      8.77 o
   2  11   4      312.07      374.46     14.92 o
   3  11   4      495.85      477.21     10.11 o
   4  11   4      152.48      177.72      7.36 o
   5  11   4      116.71      151.41      6.90 o
   6  11   4        5.31        2.30      3.73 o
   7  11   4        6.35        5.49      4.14 o
   8  11   4        4.68        8.80      4.39 o
   9  11   4      110.76       91.45      9.24 o
  10  11   4       49.51       72.30      8.89 o
  11  11   4      137.50      145.97     13.40 o
 -11  12   4       52.31       51.46      7.98 o
 -10  12   4        4.18       -5.40      5.57 o
  -9  12   4       25.34       15.19      6.19 o
  -8  12   4       33.60       34.20      6.25 o
  -7  12   4      218.66      250.63     11.34 o
  -6  12   4      455.51      537.14     14.11 o
  -5  12   4       91.73       83.60      5.05 o
  -4  12   4     1037.55     1028.38     14.29 o
  -3  12   4      861.74      883.18     13.91 o
  -2  12   4      775.24      752.41     12.87 o
  -1  12   4      557.41      527.76     10.20 o
   0  12   4      813.45      849.25     12.91 o
   1  12   4      101.44      112.88      5.58 o
   2  12   4      733.51      779.84     11.79 o
   3  12   4     1694.18     1671.11     20.29 o
   4  12   4       41.47       37.21      5.68 o
   5  12   4        3.00       -2.93      3.74 o
   6  12   4       16.57       10.08      4.19 o
   7  12   4      151.67      185.06      8.92 o
   8  12   4        5.48       -1.42      5.48 o
   9  12   4        0.00        3.09      5.81 o
  10  12   4        2.71        6.81      6.69 o
  11  12   4        1.28       10.39      9.10 o
 -11  13   4       51.19       34.88      7.94 o
 -10  13   4       13.22        6.37      5.90 o
  -9  13   4        5.63       -1.28      5.67 o
  -8  13   4       28.95       19.60      5.80 o
  -7  13   4      269.79      297.32     12.82 o
  -6  13   4        0.19        5.11      4.60 o
  -5  13   4      375.41      392.88     11.34 o
  -4  13   4      148.43      107.04      5.76 o
  -3  13   4      116.34      111.88      5.93 o
  -2  13   4       46.86       53.16      4.96 o
  -1  13   4      733.73      745.76     12.55 o
   0  13   4       78.45       82.09      5.30 o
   1  13   4      292.07      289.15      9.44 o
   2  13   4       50.47       53.08      4.91 o
   3  13   4       15.34       -0.45      3.52 o
   4  13   4        4.10       -0.81      3.29 o
   5  13   4        3.68       12.13      4.30 o
   6  13   4       19.80       13.03      4.42 o
   7  13   4      233.00      278.37     11.23 o
   8  13   4        6.14       15.01      5.07 o
   9  13   4       20.53       16.01      7.09 o
  10  13   4       14.26        4.92      7.67 o
 -10  14   4       23.76       21.36      6.97 o
  -9  14   4        2.82        3.88      5.71 o
  -8  14   4        1.99        5.28      5.59 o
  -7  14   4      224.89      231.11     12.62 o
  -6  14   4       32.99       25.33      6.97 o
  -5  14   4       19.33        9.46      4.71 o
  -4  14   4       14.50       10.75      3.66 o
  -3  14   4       33.75       29.41      4.19 o
  -2  14   4        7.46       13.87      3.86 o
  -1  14   4       30.22       23.61      5.45 o
   0  14   4      128.70      140.51      9.18 o
   1  14   4       38.84       36.49      4.85 o
   2  14   4        0.04        2.90      3.53 o
   3  14   4       27.37       25.30      4.78 o
   4  14   4        0.01        4.47      3.81 o
   5  14   4        2.38       -3.66      3.66 o
   6  14   4      102.86      116.92      7.78 o
   7  14   4      189.29      232.93     11.64 o
   8  14   4       11.07        7.13      5.64 o
   9  14   4        2.99       11.09      7.02 o
  -9  15   4        1.45        8.11      6.16 o
  -8  15   4       11.89        4.41      5.37 o
  -7  15   4        5.43        0.78      5.60 o
  -6  15   4        1.68        6.27      5.41 o
  -5  15   4       98.20       82.62      7.25 o
  -4  15   4       21.93       25.94      6.77 o
  -3  15   4        0.81        4.16      3.33 o
  -2  15   4       18.56       10.29      3.69 o
  -1  15   4      120.70      111.41      6.47 o
   0  15   4      581.76      610.34     12.38 o
   1  15   4        6.60       12.24      4.21 o
   2  15   4       67.17       70.03      6.23 o
   3  15   4        5.08        3.23      4.10 o
   4  15   4        3.98        9.66      5.20 o
   5  15   4       28.87       30.39      6.75 o
   6  15   4        4.83        7.02      6.15 o
   7  15   4        4.85       12.52      5.51 o
   8  15   4       29.20       42.16      8.11 o
  -8  16   4        1.86       -0.34      5.85 o
  -7  16   4        0.03       -4.16      5.35 o
  -6  16   4       92.48       74.98      8.45 o
  -5  16   4        6.49        4.83      4.97 o
  -4  16   4       14.74       14.44      5.15 o
  -3  16   4      120.47      118.67      6.78 o
  -2  16   4       46.26       59.59      5.38 o
  -1  16   4       59.78       58.19      5.86 o
   0  16   4        3.64        3.24      3.94 o
   1  16   4       16.98       26.49      5.02 o
   2  16   4        0.57        3.15      4.77 o
   3  16   4      250.97      250.87     11.28 o
   4  16   4       12.27       19.82      6.15 o
   5  16   4        4.33        5.44      7.67 o
   6  16   4        2.19       16.14      6.67 o
   7  16   4        0.27       12.52      6.90 o
  -7  17   4       20.93       18.24      9.93 o
  -6  17   4        0.01       -4.35      5.85 o
  -5  17   4       72.00       69.49      8.96 o
  -4  17   4        5.79        9.62      5.34 o
  -3  17   4      128.99      150.25     10.51 o
  -2  17   4        8.58       -0.65      4.67 o
  -1  17   4      100.04      134.32      8.72 o
   0  17   4       16.33       12.37      5.50 o
   1  17   4        8.07       15.59      5.54 o
   2  17   4       84.98      105.38      8.47 o
   3  17   4       29.26       23.22      5.78 o
   4  17   4       43.61       44.61      7.07 o
   5  17   4       45.43       42.83      7.15 o
   6  17   4       50.71       47.62      7.98 o
  -5  18   4        2.94        3.50     15.18 o
  -4  18   4       63.75       95.30     11.11 o
  -3  18   4        2.33        9.33      7.14 o
  -2  18   4       10.36       17.03      7.57 o
  -1  18   4        0.04        6.86      5.32 o
   0  18   4        2.55       10.96      5.33 o
   1  18   4        2.52        6.83      5.51 o
   2  18   4       48.17       60.49      7.47 o
   3  18   4        4.02        9.31      6.40 o
   4  18   4       34.34       37.31      8.26 o
 -15   0   5       74.93       91.85     16.69 o
 -13   0   5      309.13      345.16     24.56 o
 -11   0   5      977.67     1028.84     45.83 o
  -9   0   5      123.19      113.45     14.27 o
  -7   0   5     1020.58     1053.56     15.88 o
  -3   0   5     2920.49     2475.25     42.33 o
  -1   0   5     5148.24     5117.86     52.21 o
   1   0   5    12386.55    11503.44     89.93 o
   3   0   5     1695.72     1634.26     17.63 o
   5   0   5      584.14      657.94     12.38 o
   7   0   5      175.30      186.09     11.19 o
   9   0   5        0.27       -0.86      4.23 o
  11   0   5       13.26        2.46      6.82 o
  13   0   5        5.49       12.76     10.64 o
 -15   1   5       73.90       61.02     10.45 o
 -14   1   5        1.33       -4.04      7.21 o
 -13   1   5       20.75       21.76      7.31 o
 -12   1   5        5.49        3.26      5.78 o
 -11   1   5      418.92      389.42     15.00 o
 -10   1   5       58.12       65.95      5.62 o
  -9   1   5      108.43      118.45      6.48 o
  -8   1   5      145.09      174.26      7.10 o
  -7   1   5     2506.22     2403.53     22.28 o
  -6   1   5       48.30       48.57      2.70 o
  -5   1   5      258.05      290.84     11.76 o
  -4   1   5      255.01      231.25      3.74 o
  -3   1   5     5026.82     5219.50     39.89 o
  -2   1   5     3751.13     3726.47     32.31 o
  -1   1   5     5264.57     5441.29     37.25 o
   0   1   5     8856.30     8568.95     52.80 o
   1   1   5     8537.11     8708.06     48.92 o
   2   1   5      188.27      151.28      3.18 o
   3   1   5     9090.61     9224.91     58.77 o
   4   1   5     1990.99     1934.04     16.59 o
   5   1   5     1211.13     1155.46     12.30 o
   6   1   5        0.40       -1.61      2.16 o
   7   1   5      786.88      847.57     10.64 o
   8   1   5      170.36      192.27      6.82 o
   9   1   5       33.46       25.46      3.58 o
  10   1   5        6.91       -1.31      3.45 o
  11   1   5        5.00        2.60      4.51 o
  12   1   5        0.38        1.03      6.31 o
  13   1   5        7.13        2.02      7.49 o
  14   1   5       13.77       10.69      7.94 o
 -15   2   5       15.18        3.05      9.43 o
 -14   2   5        0.47       -2.91      7.07 o
 -13   2   5      496.67      571.09     19.57 o
 -12   2   5      125.47      143.54     11.07 o
 -11   2   5       31.16       30.83      5.75 o
 -10   2   5        9.71        2.61      3.30 o
  -9   2   5      568.24      625.23     12.17 o
  -8   2   5      169.93      182.58      5.19 o
  -7   2   5       14.75       20.95      3.26 o
  -6   2   5      274.89      231.40      6.29 o
  -5   2   5      998.16     1103.79     15.28 o
  -4   2   5     1017.25     1083.51      9.38 o
  -3   2   5        8.06       -0.35      0.92 o
  -2   2   5       38.67       53.89      2.26 o
  -1   2   5     3305.68     3510.29     23.53 o
   0   2   5      269.62      307.60      4.27 o
   1   2   5     1320.58     1393.43     12.00 o
   2   2   5       94.98       83.94      2.75 o
   3   2   5      104.83       93.35      3.27 o
   4   2   5     4161.81     4190.12     30.22 o
   5   2   5      905.07      998.14     10.55 o
   6   2   5      322.04      322.31      6.03 o
   7   2   5       47.23       65.06      3.71 o
   8   2   5      302.17      312.64      8.03 o
   9   2   5        8.99        4.18      3.50 o
  10   2   5       17.85       11.22      4.08 o
  11   2   5        0.00       -2.62      5.46 o
  12   2   5        0.10       -1.69      6.25 o
  13   2   5       32.70       25.72      8.17 o
  14   2   5        1.15        7.58      7.68 o
 -15   3   5       46.87       46.40     14.96 o
 -14   3   5       58.23       70.69     12.21 o
 -13   3   5        0.00        3.06      6.59 o
 -12   3   5        8.52        9.71      6.40 o
 -11   3   5        0.08        1.44      5.24 o
 -10   3   5        0.78       -4.26      4.26 o
  -9   3   5      136.03      120.23      6.26 o
  -8   3   5      144.98      133.41      6.94 o
  -7   3   5     3507.38     3524.09     24.61 o
  -6   3   5       24.55       35.92      2.59 o
  -5   3   5     1356.03     1327.52     11.36 o
  -4   3   5     3089.97     3180.68     23.34 o
  -3   3   5     3190.28     3011.91     23.95 o
  -2   3   5     2357.56     2421.34     17.53 o
  -1   3   5      274.02      270.88      3.72 o
   0   3   5      688.70      671.28      7.18 o
   1   3   5     2460.37     2594.85     20.02 o
   2   3   5     1055.09     1069.02     10.26 o
   3   3   5      124.19      147.73      3.84 o
   4   3   5      619.89      729.18      8.56 o
   5   3   5      209.17      253.26      5.29 o
   6   3   5       30.41       22.09      2.40 o
   7   3   5      124.12      151.63      4.55 o
   8   3   5       26.58       22.62      3.29 o
   9   3   5        6.74        9.60      3.13 o
  10   3   5        7.75        2.66      3.49 o
  11   3   5       55.88       59.14     10.55 o
  12   3   5        2.21       -0.05      5.72 o
  13   3   5        1.06       16.72      7.38 o
  14   3   5       31.23       36.90      9.64 o
 -14   4   5       70.40       83.18     17.54 o
 -13   4   5      336.98      332.01     20.44 o
 -12   4   5      394.48      378.04     16.05 o
 -11   4   5       22.07       23.71      8.26 o
 -10   4   5       36.67       38.79      6.38 o
  -9   4   5      301.24      311.12     13.54 o
  -8   4   5      599.31      637.27     12.36 o
  -7   4   5      571.52      557.30      6.81 o
  -6   4   5     1066.53     1029.55      9.87 o
  -5   4   5     1131.11     1143.71     12.59 o
  -4   4   5     1724.24     1752.05     17.50 o
  -3   4   5       23.76       34.37      2.23 o
  -2   4   5      812.98      725.54      6.90 o
  -1   4   5     5155.73     5129.55     28.15 o
   0   4   5       44.32       65.61      1.89 o
   1   4   5     1521.81     1711.13     12.91 o
   2   4   5     1160.81     1261.04     10.38 o
   3   4   5      636.67      592.98      8.26 o
   4   4   5      299.69      310.02      6.80 o
   5   4   5      530.29      508.30      7.68 o
   6   4   5      199.78      217.81      4.63 o
   7   4   5       12.02        4.75      2.11 o
   8   4   5       47.95       54.93      4.43 o
   9   4   5       59.01       55.45      5.16 o
  10   4   5       77.48       82.17      5.94 o
  11   4   5      142.82      130.78      9.62 o
  12   4   5       27.37       12.76      6.94 o
  13   4   5        3.01       -6.68      6.68 o
  14   4   5        0.56        3.18      9.10 o
 -14   5   5       69.68       99.69     14.19 o
 -13   5   5       29.97       28.67     21.18 o
 -12   5   5      140.51      164.51     16.82 o
 -11   5   5      153.27      144.66     13.03 o
 -10   5   5       37.55       44.04      6.24 o
  -9   5   5     1186.19     1251.56     19.99 o
  -8   5   5     1187.45     1148.76     16.31 o
  -7   5   5      116.16       94.65      4.01 o
  -6   5   5      562.13      555.81      8.21 o
  -5   5   5      714.85      747.21      8.63 o
  -4   5   5      282.79      335.11      4.77 o
  -3   5   5       65.11       41.02      1.89 o
  -2   5   5     5607.05     5858.94     36.48 o
  -1   5   5     3134.22     3563.12     20.67 o
   0   5   5     2319.02     2308.38     14.75 o
   1   5   5      634.38      723.08      7.42 o
   2   5   5      910.18      950.36     10.29 o
   3   5   5      131.93      183.29      4.66 o
   4   5   5       90.94       90.84      5.31 o
   5   5   5       96.53       96.35      4.02 o
   6   5   5       93.77      130.88      5.74 o
   7   5   5      110.28      111.62      5.46 o
   8   5   5      108.09       85.33      5.25 o
   9   5   5      162.87      146.26      6.87 o
  10   5   5       20.46       19.99      4.10 o
  11   5   5       35.39       31.04      6.08 o
  12   5   5       15.88       23.87      8.06 o
  13   5   5       24.75       -3.04      8.76 o
 -14   6   5       40.03       26.23     10.88 o
 -13   6   5       22.85       15.05     11.06 o
 -12   6   5      153.23      133.69     13.76 o
 -11   6   5       53.30       61.55      9.97 o
 -10   6   5       73.24       82.69     10.28 o
  -9   6   5       61.38       59.24      5.55 o
  -8   6   5     2540.68     2480.88     28.42 o
  -7   6   5        0.00        0.14      2.15 o
  -6   6   5      325.22      280.54      5.25 o
  -5   6   5        1.05        0.02      1.41 o
  -4   6   5        2.27        8.51      1.10 o
  -3   6   5      243.84      212.99      4.87 o
  -2   6   5      962.81      994.92     13.12 o
  -1   6   5      332.45      404.82      7.41 o
   0   6   5     2381.31     2328.68     15.90 o
   1   6   5      337.63      392.18      5.85 o
   2   6   5        1.88        2.65      2.76 o
   3   6   5      658.22      743.41     11.91 o
   4   6   5        7.35        4.55      1.86 o
   5   6   5      504.15      519.99      7.95 o
   6   6   5      770.92      810.30     13.60 o
   7   6   5      435.63      518.25     12.53 o
   8   6   5      433.56      485.98     10.32 o
   9   6   5      518.85      536.08     17.02 o
  10   6   5      200.13      190.75      8.06 o
  11   6   5       20.12       27.25      5.73 o
  12   6   5       25.30       32.90      6.78 o
  13   6   5       34.57       30.22      8.83 o
 -14   7   5       33.80       12.26     11.78 o
 -13   7   5       17.03        1.63     10.52 o
 -12   7   5       26.22       10.76      9.35 o
 -11   7   5       10.80        7.80      9.31 o
 -10   7   5       15.30       10.45      6.66 o
  -9   7   5      182.52      190.13     10.87 o
  -8   7   5      279.62      266.59     11.99 o
  -7   7   5       59.50       53.24      3.93 o
  -6   7   5     1132.09     1146.40     12.49 o
  -5   7   5     1747.72     1705.97     12.97 o
  -4   7   5        0.26       -1.35      1.81 o
  -3   7   5      835.56      825.06     11.34 o
  -2   7   5     2119.81     2192.87     21.03 o
  -1   7   5      121.46      120.44      4.02 o
   0   7   5      317.08      343.68      5.01 o
   1   7   5      422.42      507.22      7.59 o
   2   7   5        4.10        6.25      2.20 o
   3   7   5      442.28      407.78      7.96 o
   4   7   5       11.94        9.33      2.23 o
   5   7   5      174.42      179.79      5.39 o
   6   7   5       17.19       16.85      2.71 o
   7   7   5      198.54      192.54      7.98 o
   8   7   5       74.76       79.51      5.88 o
   9   7   5       76.27       49.70      5.00 o
  10   7   5      121.66      124.64      6.95 o
  11   7   5       12.66       11.95      5.65 o
  12   7   5       83.61       91.16     10.65 o
  13   7   5        9.55       20.90      8.54 o
 -13   8   5       16.91       37.46     13.41 o
 -12   8   5      167.07      168.86     16.19 o
 -11   8   5       21.57       17.97     10.82 o
 -10   8   5       89.87      109.85      9.66 o
  -9   8   5       46.64       33.91      5.48 o
  -8   8   5      255.11      244.60      9.93 o
  -7   8   5      141.29      161.99      7.56 o
  -6   8   5        5.73       -2.35      2.35 o
  -5   8   5       27.76       29.44      2.65 o
  -4   8   5      508.47      481.84      8.95 o
  -3   8   5      207.63      217.66      6.21 o
  -2   8   5        1.05        2.34      1.96 o
  -1   8   5      263.85      287.73      5.02 o
   0   8   5      222.22      246.50      4.49 o
   1   8   5      534.11      514.58      7.97 o
   2   8   5     1511.52     1566.13     17.18 o
   3   8   5      679.37      636.97     10.41 o
   4   8   5      371.29      409.98      8.71 o
   5   8   5      519.42      496.48      8.42 o
   6   8   5      686.00      690.92     10.99 o
   7   8   5      206.23      212.05      8.41 o
   8   8   5      202.28      172.80      8.10 o
   9   8   5        0.97       -0.69      3.88 o
  10   8   5       96.68      106.10      6.72 o
  11   8   5        0.10        4.46      5.50 o
  12   8   5        9.00        5.19      6.32 o
  13   8   5        0.01      -14.01     14.01 o
 -13   9   5       11.07        5.90      7.10 o
 -12   9   5        6.45        0.26      6.57 o
 -11   9   5       40.38       40.43      6.82 o
 -10   9   5       18.44       16.53      5.28 o
  -9   9   5       33.90       18.00      5.13 o
  -8   9   5      111.02      124.16      8.28 o
  -7   9   5       43.44       31.38      4.57 o
  -6   9   5      159.87      118.26      6.91 o
  -5   9   5      332.06      352.56      8.34 o
  -4   9   5      168.46      189.78      8.02 o
  -3   9   5      166.40      182.64      6.28 o
  -2   9   5       28.93       22.24      3.00 o
  -1   9   5     1155.57     1142.22     12.53 o
   0   9   5       22.85       14.96      1.90 o
   1   9   5      778.35      797.42     10.56 o
   2   9   5       51.51       46.05      3.91 o
   3   9   5      740.55      751.05     11.87 o
   4   9   5      571.04      579.49     10.75 o
   5   9   5      102.41      105.23      5.20 o
   6   9   5        0.28        7.61      3.75 o
   7   9   5       14.36        6.32      3.41 o
   8   9   5      218.31      242.72      9.48 o
   9   9   5       15.34        8.18      4.51 o
  10   9   5       31.74       21.33      6.24 o
  11   9   5        3.67        2.74      6.33 o
  12   9   5       21.74       22.31     10.35 o
 -12  10   5       25.09       13.77      6.51 o
 -11  10   5        4.77       -1.22      5.18 o
 -10  10   5       54.10       48.99      7.12 o
  -9  10   5       35.91       47.37      6.62 o
  -8  10   5       96.04       91.64      8.03 o
  -7  10   5        1.75       -0.28      3.47 o
  -6  10   5       27.31       16.66      4.03 o
  -5  10   5        0.06       -2.74      2.74 o
  -4  10   5       12.06        5.44      3.03 o
  -3  10   5       26.17       33.62      3.65 o
  -2  10   5      987.31      986.83     16.46 o
  -1  10   5        5.38        3.04      1.89 o
   0  10   5       25.15       23.98      2.18 o
   1  10   5      282.54      291.94      7.78 o
   2  10   5       46.52       50.77      4.22 o
   3  10   5       12.70        8.43      3.43 o
   4  10   5      110.11      117.45      6.24 o
   5  10   5      142.82      118.84      6.35 o
   6  10   5        5.13        6.86      3.92 o
   7  10   5      414.93      471.73     12.07 o
   8  10   5       11.01        7.64      3.99 o
   9  10   5        3.93        4.84      4.47 o
  10  10   5        0.54        7.30      6.39 o
  11  10   5       55.43       53.67      8.66 o
  12  10   5        0.44       -4.17     11.21 o
 -12  11   5        1.83       -5.71      5.71 o
 -11  11   5       68.13       59.50      7.91 o
 -10  11   5      144.96      137.34     10.24 o
  -9  11   5       45.58       44.26      6.30 o
  -8  11   5      180.67      190.51     10.06 o
  -7  11   5        9.10        4.13      5.61 o
  -6  11   5      113.85       98.11      7.97 o
  -5  11   5       59.83       51.29      4.52 o
  -4  11   5       32.81       41.98      4.23 o
  -3  11   5        0.13       -2.68      2.68 o
  -2  11   5        8.20        7.21      3.29 o
  -1  11   5      225.98      245.27      7.48 o
   0  11   5      195.45      163.31      7.73 o
   1  11   5        6.09       11.42      2.59 o
   2  11   5        1.19       -1.65      2.76 o
   3  11   5        0.49        3.72      3.19 o
   4  11   5       44.74       37.38      4.60 o
   5  11   5       74.66       75.32      5.51 o
   6  11   5       90.70       77.11      6.28 o
   7  11   5       34.94       23.59      5.46 o
   8  11   5        6.01        6.65      4.75 o
   9  11   5        2.08       -2.56      4.93 o
  10  11   5        5.10        6.51      8.27 o
  11  11   5        0.18        0.08      7.66 o
 -11  12   5        0.62       -1.97      6.08 o
 -10  12   5       17.20       10.70      6.70 o
  -9  12   5       32.90       43.11      6.69 o
  -8  12   5       24.08       21.55      5.71 o
  -7  12   5       98.81       89.00      7.51 o
  -6  12   5       12.25       -1.11      3.95 o
  -5  12   5        0.28       -3.46      3.46 o
  -4  12   5        0.06       -2.76      2.76 o
  -3  12   5       11.67        6.59      3.44 o
  -2  12   5      166.20      183.61      7.33 o
  -1  12   5      421.28      429.72      9.38 o
   0  12   5       39.40       35.25      3.94 o
   1  12   5       69.80       50.09      6.66 o
   2  12   5      132.66      171.15      7.24 o
   3  12   5      976.71      917.64     14.70 o
   4  12   5       50.11       50.44      4.95 o
   5  12   5      142.53      151.84      7.93 o
   6  12   5       36.98       31.04      5.05 o
   7  12   5      101.52      131.23      8.07 o
   8  12   5        4.65        9.20      4.75 o
   9  12   5       35.35       28.72      5.82 o
  10  12   5       12.55        2.59      9.72 o
 -11  13   5        0.35       -0.65      5.65 o
 -10  13   5       92.96       91.42      8.82 o
  -9  13   5        8.34       10.41      5.82 o
  -8  13   5        8.50        5.77      5.26 o
  -7  13   5        6.86        4.09      4.93 o
  -6  13   5       29.72       32.96      6.03 o
  -5  13   5       15.14        4.96      4.31 o
  -4  13   5      102.37       87.51      5.38 o
  -3  13   5      132.31      138.55      6.99 o
  -2  13   5      130.14      149.84      7.12 o
  -1  13   5        2.92        1.53      3.23 o
   0  13   5       74.54       70.63      5.09 o
   1  13   5      118.92       92.59      6.04 o
   2  13   5      154.95      157.18      8.02 o
   3  13   5       24.59       18.94      4.06 o
   4  13   5       25.53       17.16      4.00 o
   5  13   5       44.77       59.55      5.95 o
   6  13   5      141.93      142.39      8.37 o
   7  13   5        0.35        4.21      4.78 o
   8  13   5       18.14       22.83      6.95 o
   9  13   5       10.12        0.66      5.90 o
  10  13   5        5.15       25.53     12.01 o
 -10  14   5       36.97       25.68      8.44 o
  -9  14   5        7.84        2.98      5.80 o
  -8  14   5       29.56       24.99      6.35 o
  -7  14   5       84.32       93.77      8.55 o
  -6  14   5       22.73       17.45      5.56 o
  -5  14   5       98.14       80.85      7.74 o
  -4  14   5       14.48       17.00      4.50 o
  -3  14   5       34.51       29.25      4.51 o
  -2  14   5       60.10       57.78      5.29 o
  -1  14   5        0.11        2.19      3.29 o
   0  14   5       59.95       39.42      5.29 o
   1  14   5       31.81       22.34      4.60 o
   2  14   5        0.16       -3.18      4.02 o
   3  14   5       25.96       29.23      5.02 o
   4  14   5        4.37        0.70      4.14 o
   5  14   5        3.00        4.01      4.46 o
   6  14   5       18.79       23.10      5.13 o
   7  14   5        0.90        5.00      4.71 o
   8  14   5        6.30        7.32      5.50 o
   9  14   5        3.44        8.87      7.22 o
  -9  15   5       11.97        8.85      7.38 o
  -8  15   5       25.41       20.91      6.68 o
  -7  15   5       30.26       41.82      7.19 o
  -6  15   5       13.83        5.50      5.37 o
  -5  15   5       21.89       10.30      5.94 o
  -4  15   5        2.62        1.15      4.33 o
  -3  15   5       19.43       27.39      5.90 o
  -2  15   5        1.18        1.48      3.70 o
  -1  15   5       88.88       76.51      5.85 o
   0  15   5       48.75       36.73      5.24 o
   1  15   5       60.33       62.61      5.92 o
   2  15   5       11.06        2.99      4.28 o
   3  15   5       58.96       44.83      5.89 o
   4  15   5       34.13       16.64      6.21 o
   5  15   5       28.32       22.30      6.43 o
   6  15   5       25.54       24.68      9.01 o
   7  15   5       22.12       22.11      7.34 o
   8  15   5        7.63       10.66      7.55 o
  -8  16   5       14.54       10.20      9.31 o
  -7  16   5       13.64       17.04      6.57 o
  -6  16   5        2.55        0.13      5.62 o
  -5  16   5       38.58       34.80      6.76 o
  -4  16   5        0.67       -1.85      4.84 o
  -3  16   5        2.72       -1.97      4.24 o
  -2  16   5       12.96       15.61      4.38 o
  -1  16   5        1.90       -2.31      4.04 o
   0  16   5        1.52       -2.77      4.72 o
   1  16   5       95.26       80.81      6.64 o
   2  16   5      115.41       90.94      7.13 o
   3  16   5        5.30        1.69      4.97 o
   4  16   5        4.72        7.59      5.79 o
   5  16   5       35.82       31.08      6.99 o
   6  16   5       69.03       79.56      9.24 o
   7  16   5       14.15       30.08      8.40 o
  -6  17   5       16.08       19.54      7.18 o
  -5  17   5       84.06       68.04      8.05 o
  -4  17   5        3.99        6.25      5.07 o
  -3  17   5      146.15      132.86     13.45 o
  -2  17   5       12.62       15.67      5.59 o
  -1  17   5       43.80       54.84      6.21 o
   0  17   5       30.71       23.76      5.74 o
   1  17   5       17.42       28.53      6.21 o
   2  17   5        1.79        7.17      5.13 o
   3  17   5        4.39        9.23      5.88 o
   4  17   5       38.99       47.68      8.02 o
   5  17   5        2.47        5.24      6.29 o
  -4  18   5      112.21      131.63     19.47 o
  -3  18   5       58.63       59.19     10.71 o
  -2  18   5       21.00       29.65      9.86 o
  -1  18   5        8.81       11.52      6.37 o
   0  18   5       10.25        7.61      5.83 o
   1  18   5        0.27       -0.15      6.26 o
   2  18   5        7.34        9.29      5.58 o
   3  18   5        0.00        9.29      6.17 o
 -14   0   6       74.42       76.39     15.48 o
 -12   0   6      103.20       73.39     12.78 o
 -10   0   6        2.74       -0.33      4.94 o
  -8   0   6     1056.03     1052.92     23.12 o
  -4   0   6      438.09      426.10      7.35 o
  -2   0   6     1647.72     1520.74     23.61 o
   0   0   6     2857.18     3195.28     35.36 o
   2   0   6      928.93      986.77     12.00 o
   4   0   6     1866.98     1893.60     23.72 o
   6   0   6     3428.86     3217.69     37.34 o
   8   0   6       58.65       69.87      6.71 o
  10   0   6      779.02      821.90     25.28 o
  12   0   6       36.63       36.57     11.12 o
  14   0   6        7.95       13.43     17.52 o
 -15   1   6       13.42        5.53      8.75 o
 -14   1   6       73.87       68.75     10.26 o
 -13   1   6        2.33        4.64      9.94 o
 -12   1   6       60.11       47.25      7.84 o
 -11   1   6       49.05       40.38      6.29 o
 -10   1   6      439.52      466.80     11.80 o
  -9   1   6       59.45       83.80      7.53 o
  -8   1   6       68.25       45.07      4.82 o
  -7   1   6      634.15      653.12     14.88 o
  -6   1   6      714.71      738.32     29.79 o
  -5   1   6        0.85        9.75      7.59 o
  -4   1   6     2326.40     2384.92     22.03 o
  -3   1   6     5334.33     5602.66     47.03 o
  -2   1   6      260.13      322.44      5.64 o
  -1   1   6     1726.80     1635.04     13.72 o
   0   1   6     9673.02     9236.83     57.29 o
   1   1   6      724.01      828.10      7.46 o
   2   1   6        0.82       -0.34      1.16 o
   3   1   6     1121.99     1201.51     11.74 o
   4   1   6      116.23       85.22      3.58 o
   5   1   6      600.73      568.39      8.38 o
   6   1   6        8.86        8.40      3.11 o
   7   1   6      511.80      531.70      9.37 o
   8   1   6      944.21      883.67     12.61 o
   9   1   6       35.27       23.59      3.71 o
  10   1   6       24.05       27.23      4.92 o
  11   1   6        7.92        5.40      4.88 o
  12   1   6      316.36      335.47     16.63 o
  13   1   6        1.86        3.94      6.92 o
  14   1   6       38.47       45.18     13.83 o
 -14   2   6       44.39       14.07     10.70 o
 -13   2   6        0.10        3.08      6.67 o
 -12   2   6        1.18        0.91      5.65 o
 -11   2   6        1.36       -3.42      4.56 o
 -10   2   6       42.77       42.66      4.83 o
  -9   2   6        0.11        6.29      3.03 o
  -8   2   6      716.82      678.66      9.47 o
  -7   2   6     1768.28     1748.82     17.54 o
  -6   2   6        1.43        1.84      1.10 o
  -5   2   6     1359.63     1366.45     13.52 o
  -4   2   6     4713.15     4714.29     32.89 o
  -3   2   6     2766.92     2930.24     25.78 o
  -2   2   6     2892.97     3119.65     26.12 o
  -1   2   6      329.06      346.42      7.85 o
   0   2   6      917.51      976.04      9.54 o
   1   2   6       32.69       40.35      2.46 o
   2   2   6     1321.17     1462.68     12.87 o
   3   2   6      135.99      118.28      3.79 o
   4   2   6     2535.12     2515.68     20.69 o
   5   2   6       26.84       21.28      2.57 o
   6   2   6     3565.89     3464.20     28.00 o
   7   2   6      673.28      643.52     10.22 o
   8   2   6        8.60        7.05      3.40 o
   9   2   6       66.28       50.55      5.00 o
  10   2   6      265.59      267.27      9.71 o
  11   2   6       76.00       61.73      8.14 o
  12   2   6        7.01        8.48      6.81 o
  13   2   6       30.88       31.87      8.58 o
 -14   3   6       21.36       12.30      9.23 o
 -13   3   6       10.27        4.33      8.12 o
 -12   3   6       70.04       64.21      8.53 o
 -11   3   6      339.85      373.09     16.69 o
 -10   3   6      584.36      614.41     12.95 o
  -9   3   6        2.01        3.50      3.63 o
  -8   3   6       34.66       28.29      3.57 o
  -7   3   6     1231.26     1224.85     12.77 o
  -6   3   6      197.03      176.93      5.24 o
  -5   3   6     2292.76     2410.91     20.03 o
  -4   3   6     1017.24      947.84     14.23 o
  -3   3   6       97.31       81.75      3.09 o
  -2   3   6     1513.11     1606.71     14.75 o
  -1   3   6     1915.43     1784.24     15.66 o
   0   3   6     1115.68     1027.75     11.31 o
   1   3   6       24.48       20.08      2.19 o
   2   3   6     4697.00     4670.20     32.38 o
   3   3   6      419.24      447.72      7.58 o
   4   3   6     1482.68     1444.50     14.18 o
   5   3   6      632.06      602.77      8.86 o
   6   3   6      913.76      961.56     12.07 o
   7   3   6      138.70      125.89      6.87 o
   8   3   6        0.18        1.84      2.89 o
   9   3   6        0.65        1.67      3.33 o
  10   3   6      121.84      126.95      7.32 o
  11   3   6      119.61      124.21      7.91 o
  12   3   6      137.18      128.46     11.54 o
  13   3   6        9.05       -6.45      6.45 o
 -14   4   6       16.04       10.46     10.88 o
 -13   4   6       28.94       29.67     11.45 o
 -12   4   6        3.84        3.94      7.37 o
 -11   4   6       76.63       83.36      8.54 o
 -10   4   6      145.22      157.88     10.35 o
  -9   4   6        3.32       -1.74      2.79 o
  -8   4   6      363.71      360.01      7.58 o
  -7   4   6        3.43        0.89      1.36 o
  -6   4   6      811.17      840.64      8.71 o
  -5   4   6       18.88       32.01      2.11 o
  -4   4   6     3224.72     3320.83     27.09 o
  -3   4   6     2049.29     2187.08     16.89 o
  -2   4   6     3177.66     3463.34     24.51 o
  -1   4   6      464.19      469.61      5.13 o
   0   4   6     3337.89     3285.23     22.41 o
   1   4   6       14.81       10.58      1.78 o
   2   4   6     1743.73     1889.74     15.31 o
   3   4   6     3061.83     3259.40     23.75 o
   4   4   6      107.62      136.40      3.99 o
   5   4   6      161.92      152.70      4.45 o
   6   4   6      306.02      315.56      6.35 o
   7   4   6      604.80      595.56      8.76 o
   8   4   6      216.17      218.70      8.84 o
   9   4   6        4.87        9.80      3.80 o
  10   4   6      170.87      172.95      8.31 o
  11   4   6       48.53       39.51      5.51 o
  12   4   6        0.81       -4.74      6.22 o
  13   4   6        4.88        2.41      7.33 o
 -14   5   6        7.16       -7.72      8.78 o
 -13   5   6        2.47       -5.10     12.26 o
 -12   5   6      129.77      139.94     13.91 o
 -11   5   6      186.17      193.77     14.96 o
 -10   5   6        0.71        1.19      4.51 o
  -9   5   6       83.94      115.79      5.38 o
  -8   5   6      528.72      513.87      9.51 o
  -7   5   6       12.09       17.60      2.77 o
  -6   5   6      573.25      588.38      9.46 o
  -5   5   6       20.76       24.26      2.40 o
  -4   5   6      576.32      551.69      6.47 o
  -3   5   6      374.79      310.83      4.63 o
  -2   5   6        8.12        6.70      1.26 o
  -1   5   6        4.28       12.04      2.06 o
   0   5   6     5069.84     4870.63     31.69 o
   1   5   6     1933.08     1971.05     16.42 o
   2   5   6      663.21      632.72      8.03 o
   3   5   6       12.75       12.41      2.29 o
   4   5   6       44.70       29.98      2.71 o
   5   5   6      146.62      161.95      5.21 o
   6   5   6      104.13      105.59      4.36 o
   7   5   6       66.25       59.29      4.11 o
   8   5   6       16.33        7.75      3.31 o
   9   5   6       96.04       94.47      5.90 o
  10   5   6       82.98       68.35      6.07 o
  11   5   6      118.98      128.08      9.29 o
  12   5   6       28.67       27.75      7.60 o
  13   5   6       43.13       37.30      9.10 o
 -14   6   6        7.68        8.02      9.20 o
 -13   6   6        0.56       -2.73      9.70 o
 -12   6   6        6.60       -0.96      7.78 o
 -11   6   6        3.27        5.64      4.92 o
 -10   6   6       34.46       21.93      4.48 o
  -9   6   6      798.56      821.82     15.99 o
  -8   6   6       26.28       20.73      4.07 o
  -7   6   6       10.70        6.61      3.09 o
  -6   6   6      769.73      745.79     10.18 o
  -5   6   6     3845.56     3825.94     23.80 o
  -4   6   6      545.78      598.51      6.35 o
  -3   6   6      539.59      519.83      6.07 o
  -2   6   6      567.42      521.80      6.55 o
  -1   6   6     1735.46     1591.19     11.56 o
   0   6   6     1899.20     2142.28     15.06 o
   1   6   6       19.60        8.37      1.92 o
   2   6   6      580.76      563.63      8.00 o
   3   6   6      183.50      182.50      5.44 o
   4   6   6        6.50       20.40      2.54 o
   5   6   6      795.65      755.69     10.62 o
   6   6   6      673.85      716.82     10.45 o
   7   6   6       76.52       88.32      5.46 o
   8   6   6       78.50       61.39      4.96 o
   9   6   6      349.02      394.42     10.20 o
  10   6   6       92.75      105.78      6.78 o
  11   6   6       21.38       12.48      5.40 o
  12   6   6        7.20       11.26      6.03 o
  13   6   6        0.58       -3.08      7.16 o
 -13   7   6       27.43        9.24     11.76 o
 -12   7   6       15.18       16.77      6.19 o
 -11   7   6       57.56       71.95      8.26 o
 -10   7   6       64.74       75.16      6.75 o
  -9   7   6       17.11        8.18      4.12 o
  -8   7   6        0.06        0.33      3.22 o
  -7   7   6      351.13      379.65      9.08 o
  -6   7   6      231.63      219.00      5.30 o
  -5   7   6      184.36      174.38      4.05 o
  -4   7   6       79.74      117.18      2.89 o
  -3   7   6      843.59      854.01      9.97 o
  -2   7   6        4.59        1.95      1.69 o
  -1   7   6       21.93       21.56      2.05 o
   0   7   6        6.35        2.89      1.61 o
   1   7   6     4731.92     4716.99     37.22 o
   2   7   6      216.68      230.74      6.43 o
   3   7   6       70.44       64.03      4.10 o
   4   7   6     1436.79     1502.07     16.19 o
   5   7   6      270.02      312.20      6.91 o
   6   7   6      100.53      112.69      5.09 o
   7   7   6      162.24      157.71      7.61 o
   8   7   6       65.03       78.84      5.64 o
   9   7   6       41.59       34.19      4.78 o
  10   7   6       57.05       62.74      5.77 o
  11   7   6        5.02       10.31      5.41 o
  12   7   6        2.50       11.31      5.92 o
 -13   8   6        0.46       -6.32      8.74 o
 -12   8   6       14.42        9.02      7.92 o
 -11   8   6       13.98        0.85      4.73 o
 -10   8   6        2.83        8.18      4.63 o
  -9   8   6       39.23       38.76      5.57 o
  -8   8   6       79.42       97.66      7.20 o
  -7   8   6       38.42       47.01      5.53 o
  -6   8   6       14.12       15.58      3.80 o
  -5   8   6     3315.68     3248.56     29.72 o
  -4   8   6        3.13        9.62      2.75 o
  -3   8   6     1015.04     1026.20     13.57 o
  -2   8   6      265.53      211.33      5.21 o
  -1   8   6     5877.57     5946.91     39.54 o
   0   8   6      905.81      919.62     10.05 o
   1   8   6     4353.66     4323.39     33.21 o
   2   8   6      121.61      122.44      5.70 o
   3   8   6      241.12      234.73      7.25 o
   4   8   6      491.49      514.10      9.19 o
   5   8   6     1556.11     1590.57     17.53 o
   6   8   6        1.71       -0.55      3.27 o
   7   8   6       44.01       57.98      5.35 o
   8   8   6        4.91        8.00      4.37 o
   9   8   6      408.93      433.71     11.30 o
  10   8   6        4.70        7.62      4.31 o
  11   8   6        9.88        7.15      5.45 o
  12   8   6        2.28        2.07      7.57 o
 -13   9   6       42.85       23.39     10.93 o
 -12   9   6       47.48       48.74      8.84 o
 -11   9   6        0.25       -4.64      4.64 o
 -10   9   6       87.66      103.72     10.47 o
  -9   9   6      237.70      268.46     12.74 o
  -8   9   6        3.15       -0.07      3.74 o
  -7   9   6        1.68       -0.62      3.20 o
  -6   9   6       45.52       47.07      5.07 o
  -5   9   6        3.64       -0.71      3.07 o
  -4   9   6      256.97      243.90      7.57 o
  -3   9   6      377.58      370.01      9.54 o
  -2   9   6      564.26      540.91      9.56 o
  -1   9   6      225.17      203.12      5.49 o
   0   9   6       21.00       29.15      2.29 o
   1   9   6      564.24      564.15      9.07 o
   2   9   6       50.41       60.72      4.66 o
   3   9   6      505.00      577.04     10.70 o
   4   9   6        2.49        2.17      3.28 o
   5   9   6      658.16      681.69     11.20 o
   6   9   6       21.64       18.05      4.35 o
   7   9   6       47.84       57.80      5.49 o
   8   9   6       30.59       20.83      4.85 o
   9   9   6       32.08       18.48      5.01 o
  10   9   6       17.73        9.82      4.52 o
  11   9   6       70.91       58.74      9.79 o
  12   9   6        1.00        2.55     10.96 o
 -12  10   6        0.99        1.80      7.47 o
 -11  10   6       62.54       76.53      8.53 o
 -10  10   6        0.34       -4.83      4.83 o
  -9  10   6      200.47      218.04     10.67 o
  -8  10   6        0.01        0.34      4.04 o
  -7  10   6       28.34       25.27      4.86 o
  -6  10   6      103.22      113.76      6.87 o
  -5  10   6      285.40      308.15     10.39 o
  -4  10   6       43.59       48.80      5.02 o
  -3  10   6      203.42      192.05      7.34 o
  -2  10   6      130.07      151.84      6.28 o
  -1  10   6      187.89      203.40      5.77 o
   0  10   6      260.23      275.07     10.94 o
   1  10   6       71.61       45.93      4.81 o
   2  10   6      495.63      499.52     13.06 o
   3  10   6      128.59      159.42      7.27 o
   4  10   6        0.70       -0.32      3.32 o
   5  10   6     1479.55     1539.27     19.66 o
   6  10   6       37.13       31.67      5.60 o
   7  10   6       13.46        7.27      4.20 o
   8  10   6       78.06       79.06      7.06 o
   9  10   6      184.96      225.45     10.23 o
  10  10   6        0.18       10.40      7.02 o
  11  10   6        3.38        1.03      7.78 o
 -12  11   6       14.13       13.88      6.92 o
 -11  11   6       54.78       50.09      7.38 o
 -10  11   6       55.53       41.09      6.58 o
  -9  11   6      127.45      116.05      8.55 o
  -8  11   6        1.81        2.32      4.39 o
  -7  11   6        9.09        0.23      4.01 o
  -6  11   6       61.97       77.38      6.20 o
  -5  11   6      170.78      157.95     12.27 o
  -4  11   6       13.91        8.42      3.37 o
  -3  11   6        0.12       -2.72      2.72 o
  -2  11   6       79.43       76.87      4.97 o
  -1  11   6      689.25      670.60     11.16 o
   0  11   6       82.22       83.26      5.16 o
   1  11   6       34.88       39.85      4.06 o
   2  11   6       64.58       53.51      4.54 o
   3  11   6      235.10      259.47      8.69 o
   4  11   6       25.06       36.09      4.52 o
   5  11   6      112.08       87.97      6.13 o
   6  11   6       62.72       81.71      6.47 o
   7  11   6       60.18       40.25      5.62 o
   8  11   6        0.68       -2.57      4.66 o
   9  11   6       18.04       16.50      5.87 o
  10  11   6        5.97       15.23      6.73 o
  11  11   6       18.17        9.90      9.78 o
 -11  12   6        6.41       -0.23      5.60 o
 -10  12   6       44.72       43.33      6.89 o
  -9  12   6        0.26        1.15      4.94 o
  -8  12   6      124.47      118.93      9.21 o
  -7  12   6       10.14        4.81      4.72 o
  -6  12   6       34.48       26.59      5.61 o
  -5  12   6       55.12       61.81      6.43 o
  -4  12   6       89.98       67.44      6.35 o
  -3  12   6       33.26       30.08      4.12 o
  -2  12   6      105.50       90.18      5.55 o
  -1  12   6        8.97       11.53      3.46 o
   0  12   6       15.62        9.77      3.42 o
   1  12   6        1.71       -1.44      3.42 o
   2  12   6        6.85       11.99      3.50 o
   3  12   6       28.27       23.36      4.09 o
   4  12   6       23.97        8.07      3.70 o
   5  12   6        3.83        7.07      4.12 o
   6  12   6       58.39       52.52      5.92 o
   7  12   6      184.22      205.75     10.38 o
   8  12   6        0.14        5.49      4.81 o
   9  12   6        0.48        1.70      6.33 o
  10  12   6       26.02       14.44      7.18 o
 -10  13   6       20.87       13.34      6.28 o
  -9  13   6       63.03       70.08      7.94 o
  -8  13   6       11.63        5.83      6.09 o
  -7  13   6      367.54      411.91     14.50 o
  -6  13   6       20.21       13.59      5.47 o
  -5  13   6      461.73      450.71     12.54 o
  -4  13   6        7.95       -4.35      4.35 o
  -3  13   6       48.60       53.37      5.11 o
  -2  13   6       19.96       15.16      3.78 o
  -1  13   6       32.73       26.82      3.92 o
   0  13   6      232.97      233.72      9.15 o
   1  13   6       30.99       25.87      4.81 o
   2  13   6       10.14        7.94      4.24 o
   3  13   6        0.54       -2.04      3.95 o
   4  13   6       62.95       77.02      6.18 o
   5  13   6       87.75      108.09      7.90 o
   6  13   6        4.61        1.60      4.44 o
   7  13   6        8.38        4.71      5.21 o
   8  13   6        0.34        9.06      5.28 o
   9  13   6        4.53       11.17      9.17 o
  -9  14   6        0.18       -6.84      6.84 o
  -8  14   6        4.14        0.97      5.42 o
  -7  14   6        0.80        0.76      5.20 o
  -6  14   6       10.59       15.71      6.02 o
  -5  14   6       92.56      115.40      8.75 o
  -4  14   6        0.23       -0.90      4.62 o
  -3  14   6       11.80        6.95      4.51 o
  -2  14   6      100.78      108.53      6.96 o
  -1  14   6       40.58       56.96      5.14 o
   0  14   6        4.46        3.14      4.02 o
   1  14   6        9.28        4.13      3.99 o
   2  14   6       86.42       75.07      6.74 o
   3  14   6      401.09      400.63     12.65 o
   4  14   6        3.82        3.06      4.55 o
   5  14   6       37.68       35.03      7.22 o
   6  14   6      125.96      140.98     10.06 o
   7  14   6       97.00      111.56     11.37 o
   8  14   6       14.14        5.00      5.37 o
  -8  15   6        1.45       -0.61      6.11 o
  -7  15   6       80.97       53.35      7.90 o
  -6  15   6       84.94      104.76      9.12 o
  -5  15   6        0.20        4.08      5.54 o
  -4  15   6      260.78      272.27     11.51 o
  -3  15   6        0.00        1.38      4.68 o
  -2  15   6      145.68      156.13     10.72 o
  -1  15   6       31.74       17.01      4.45 o
   0  15   6       82.48       83.04      6.61 o
   1  15   6        8.11        4.35      4.48 o
   2  15   6        1.29       -0.88      4.17 o
   3  15   6      167.83      156.60      9.24 o
   4  15   6        1.37       -0.36      5.28 o
   5  15   6       20.78       19.37      6.08 o
   6  15   6       27.10       49.98      7.97 o
   7  15   6        0.00        8.03      6.46 o
  -7  16   6       17.58        8.67      6.49 o
  -6  16   6       19.15        6.72      6.13 o
  -5  16   6        3.01       -1.37      6.73 o
  -4  16   6        3.53        1.27      5.71 o
  -3  16   6       57.75       53.92      7.02 o
  -2  16   6        1.15       -6.79      6.79 o
  -1  16   6      103.96       74.07      7.78 o
   0  16   6       48.55       44.89      6.45 o
   1  16   6      231.24      211.99      9.82 o
   2  16   6       72.83       73.00      6.87 o
   3  16   6        2.98        3.93      4.89 o
   4  16   6        4.49        6.98      6.21 o
   5  16   6        3.49       20.03      6.86 o
   6  16   6        2.98       14.74      9.55 o
  -6  17   6       15.70       21.97      9.85 o
  -5  17   6       25.98       37.48      8.34 o
  -4  17   6        0.70        6.44      6.30 o
  -3  17   6        0.10       -1.38      5.53 o
  -2  17   6       17.95       17.58      6.45 o
  -1  17   6       22.51       20.23      6.87 o
   0  17   6        1.01       -3.67      4.45 o
   1  17   6        7.44        4.56      5.26 o
   2  17   6      115.47      128.03      9.28 o
   3  17   6       43.70       46.05      8.31 o
   4  17   6       31.04       26.59      6.92 o
   5  17   6        8.31       10.11     12.05 o
  -3  18   6       16.37       27.88     12.35 o
  -2  18   6       17.96        7.34      8.34 o
  -1  18   6       24.65       30.48      8.54 o
   0  18   6        1.81       -3.85      6.40 o
   1  18   6       24.67       22.73      6.17 o
   2  18   6       12.81        9.77      6.04 o
 -13   0   7      194.38      183.86     19.56 o
 -11   0   7      116.59      125.52     18.17 o
  -9   0   7      963.71      999.94     24.04 o
  -7   0   7       10.45        3.50      7.59 o
  -5   0   7      950.86      825.17     26.86 o
  -3   0   7     8216.70     8261.16     98.59 o
  -1   0   7     1285.93     1245.34     21.07 o
   1   0   7    14930.39    14767.08    115.69 o
   3   0   7      471.84      476.97     10.97 o
   5   0   7     2328.20     2306.79     29.01 o
   7   0   7      113.26      111.08      9.39 o
   9   0   7      354.55      344.06     13.97 o
  11   0   7        0.98        0.66      6.77 o
  13   0   7        1.95       -0.67     10.51 o
 -14   1   7        3.95        0.14      7.13 o
 -13   1   7       91.48       87.79     10.12 o
 -12   1   7        9.27       10.67      6.10 o
 -11   1   7        0.06       -1.31      3.59 o
 -10   1   7       63.26       74.58      5.63 o
  -9   1   7       17.29       16.80      3.92 o
  -8   1   7      390.95      391.20      9.90 o
  -7   1   7      842.79      761.97     16.40 o
  -6   1   7      514.21      524.33     13.21 o
  -5   1   7      573.01      602.79     12.98 o
  -4   1   7     1378.53     1366.55     14.64 o
  -3   1   7     3968.33     3925.40     33.15 o
  -2   1   7      421.51      430.85      7.16 o
  -1   1   7      197.90      208.69      4.80 o
   0   1   7        5.97       20.64      1.62 o
   1   1   7      535.45      575.82      5.81 o
   2   1   7     1532.55     1685.96     13.78 o
   3   1   7      511.43      592.33      8.25 o
   4   1   7       47.06       42.06      2.91 o
   5   1   7      142.37      197.04      5.77 o
   6   1   7      681.67      651.29     10.02 o
   7   1   7      662.64      662.77     10.62 o
   8   1   7       19.06       14.79      3.46 o
   9   1   7        1.04        0.23      3.19 o
  10   1   7        0.01       -3.61      3.61 o
  11   1   7       39.70       46.02      7.94 o
  12   1   7       31.24       22.16     11.46 o
  13   1   7        1.48       -1.42      6.61 o
 -14   2   7        1.04        7.42      8.91 o
 -13   2   7      446.74      439.88     18.96 o
 -12   2   7       38.20       35.63      7.16 o
 -11   2   7       64.23       65.38      7.26 o
 -10   2   7      106.54      106.39      6.82 o
  -9   2   7     1329.60     1313.74     19.74 o
  -8   2   7      139.89      129.47      7.35 o
  -7   2   7       12.40        6.90      3.63 o
  -6   2   7       34.96       40.69      2.52 o
  -5   2   7      342.35      359.06      5.50 o
  -4   2   7      342.09      330.73      4.87 o
  -3   2   7      519.89      499.77      7.29 o
  -2   2   7      123.68      135.22      7.03 o
  -1   2   7       41.05       40.72      2.10 o
   0   2   7      154.42      163.04      4.35 o
   1   2   7     2413.74     2408.71     21.93 o
   2   2   7      870.52      930.20      9.75 o
   3   2   7     1173.93     1319.14     12.97 o
   4   2   7      398.00      367.80      6.66 o
   5   2   7     1961.33     1943.17     18.32 o
   6   2   7      100.23       75.91      4.24 o
   7   2   7      551.50      531.59     11.42 o
   8   2   7       11.56       13.03      3.39 o
   9   2   7        3.99        2.59      3.41 o
  10   2   7        4.93       -3.55      3.75 o
  11   2   7       70.55       73.74      9.57 o
  12   2   7       10.70       -6.48      6.48 o
  13   2   7        2.46        1.55      7.13 o
 -14   3   7       38.36       38.51     11.45 o
 -13   3   7      133.70      153.10     16.07 o
 -12   3   7        6.36        3.52      5.71 o
 -11   3   7       26.29       19.07      6.04 o
 -10   3   7       36.28       35.89      4.73 o
  -9   3   7       46.27       42.74      3.78 o
  -8   3   7      584.20      561.77     10.25 o
  -7   3   7     1214.61     1153.22     12.55 o
  -6   3   7       92.15      100.61      3.32 o
  -5   3   7     1097.11     1142.20     10.80 o
  -4   3   7     3050.32     2993.71     23.05 o
  -3   3   7      179.86      205.08      4.53 o
  -2   3   7       20.20       17.87      2.57 o
  -1   3   7     1727.41     1793.58     17.14 o
   0   3   7     5318.44     5488.78     42.36 o
   1   3   7      103.51       73.44      3.68 o
   2   3   7      561.57      575.63      7.10 o
   3   3   7       14.73       21.07      2.14 o
   4   3   7     3175.26     3206.00     25.59 o
   5   3   7       18.38       15.25      2.69 o
   6   3   7      423.33      444.38      8.42 o
   7   3   7      293.37      319.09      7.84 o
   8   3   7      170.06      172.23      7.91 o
   9   3   7       91.12       78.58      5.95 o
  10   3   7      138.88      146.55      7.82 o
  11   3   7       30.72       41.86      6.18 o
  12   3   7       15.45       14.63      7.32 o
  13   3   7        1.25       -6.23      6.73 o
 -14   4   7        9.02       14.76      9.39 o
 -13   4   7      207.92      175.64     15.70 o
 -12   4   7      151.63      142.45     13.69 o
 -11   4   7       40.02       39.11      7.27 o
 -10   4   7        2.64       -2.56      3.95 o
  -9   4   7      691.18      675.96     12.38 o
  -8   4   7     1230.16     1179.28     15.71 o
  -7   4   7      596.01      603.53     10.00 o
  -6   4   7       56.94       79.04      2.79 o
  -5   4   7      557.19      541.26      7.17 o
  -4   4   7      147.63      153.95      4.85 o
  -3   4   7      123.67      112.39      3.60 o
  -2   4   7       97.83      140.03      3.71 o
  -1   4   7       33.64       52.16      2.39 o
   0   4   7     1916.44     2041.35     19.45 o
   1   4   7     3860.69     3995.86     33.16 o
   2   4   7        2.33        0.41      1.05 o
   3   4   7        0.49       -1.59      1.59 o
   4   4   7       46.23       25.10      2.74 o
   5   4   7      399.12      442.13      7.45 o
   6   4   7      153.83      188.30      7.59 o
   7   4   7       75.76       85.73      5.03 o
   8   4   7        4.81        2.85      3.48 o
   9   4   7        3.12       -2.27      3.52 o
  10   4   7        0.35        3.99      4.10 o
  11   4   7        0.14       -2.55      4.20 o
  12   4   7        1.39        2.39      6.60 o
  13   4   7        5.48        9.30      8.72 o
 -14   5   7      114.06      103.24     14.83 o
 -13   5   7       33.25       15.98     11.21 o
 -12   5   7       17.48       24.18     12.05 o
 -11   5   7        0.09        0.97      7.28 o
 -10   5   7       19.37       11.19      5.06 o
  -9   5   7        4.68        1.32      2.60 o
  -8   5   7       32.41       17.89      2.99 o
  -7   5   7      497.95      525.86      9.29 o
  -6   5   7      679.39      678.49      9.74 o
  -5   5   7     3640.38     3653.12     30.40 o
  -4   5   7      345.37      326.17      6.57 o
  -3   5   7      736.94      831.32      9.62 o
  -2   5   7       30.09       32.66      2.60 o
  -1   5   7     1169.53     1185.33     10.33 o
   0   5   7     2303.14     2234.51     18.00 o
   1   5   7       11.14       22.43      2.24 o
   2   5   7     2066.54     2194.17     18.54 o
   3   5   7      819.71      796.73      8.65 o
   4   5   7      475.73      530.88      7.92 o
   5   5   7      297.72      274.75      6.50 o
   6   5   7      905.22      918.97     11.43 o
   7   5   7      290.03      282.63      7.91 o
   8   5   7       14.63       12.23      3.91 o
   9   5   7       24.29       28.01      4.80 o
  10   5   7        5.65        3.85      4.45 o
  11   5   7       13.36       10.81      4.96 o
  12   5   7        6.85       11.41      9.01 o
  13   5   7        0.00      -10.11     10.11 o
 -14   6   7       25.43       13.43     18.68 o
 -13   6   7       54.97       52.17     13.41 o
 -12   6   7      149.10      143.89     14.93 o
 -11   6   7       68.56       70.06      7.69 o
 -10   6   7      127.07      151.87      7.99 o
  -9   6   7       63.77       80.81      6.02 o
  -8   6   7       45.39       28.77      4.01 o
  -7   6   7      268.80      260.38      7.04 o
  -6   6   7        6.77        2.68      2.06 o
  -5   6   7       23.58       20.67      2.20 o
  -4   6   7      716.06      755.15     11.19 o
  -3   6   7     1497.37     1532.04     13.97 o
  -2   6   7      447.65      495.80      8.41 o
  -1   6   7       51.72       87.80      2.71 o
   0   6   7      472.14      496.46      6.47 o
   1   6   7       13.55       15.70      2.25 o
   2   6   7       62.23       53.76      4.32 o
   3   6   7      282.60      303.31      6.28 o
   4   6   7       33.42       37.47      3.38 o
   5   6   7      285.37      270.68      6.36 o
   6   6   7      159.71      176.07      5.68 o
   7   6   7       19.55       22.31      3.75 o
   8   6   7      168.71      183.65      7.69 o
   9   6   7       51.97       44.85      5.50 o
  10   6   7       34.81       41.03      5.65 o
  11   6   7       16.56       12.22      6.27 o
  12   6   7        7.08        6.50      7.42 o
 -13   7   7        5.05       10.04     11.76 o
 -12   7   7       53.23       46.74     12.53 o
 -11   7   7        9.18       12.95      6.07 o
 -10   7   7       16.45       16.91      4.59 o
  -9   7   7      339.19      340.62     10.96 o
  -8   7   7      142.83      117.28      6.17 o
  -7   7   7      146.55      179.96      7.72 o
  -6   7   7      355.15      361.64      9.47 o
  -5   7   7       38.80       45.78      3.43 o
  -4   7   7      654.20      687.81     10.45 o
  -3   7   7      212.02      178.06      7.32 o
  -2   7   7      516.52      506.12      8.19 o
  -1   7   7      286.32      258.45      4.92 o
   0   7   7     2129.30     2174.49     18.52 o
   1   7   7        0.35       -1.67      2.04 o
   2   7   7     1378.73     1339.52     14.29 o
   3   7   7       51.22       34.80      3.39 o
   4   7   7       47.52       48.94      3.93 o
   5   7   7      259.48      314.88      8.50 o
   6   7   7        0.30       -1.30      2.69 o
   7   7   7        1.49       -1.10      3.65 o
   8   7   7      414.48      404.37     10.52 o
   9   7   7        0.87       -3.34      3.82 o
  10   7   7        3.61        7.78      5.24 o
  11   7   7        0.52        4.20      5.97 o
  12   7   7       27.43       31.95      7.65 o
 -13   8   7       12.68       -2.05     16.45 o
 -12   8   7        7.96       -1.23      8.80 o
 -11   8   7        1.30       -2.85      4.51 o
 -10   8   7      307.84      341.15     13.18 o
  -9   8   7       17.01       23.81      7.75 o
  -8   8   7      219.15      208.98      8.99 o
  -7   8   7        8.59        3.15      3.69 o
  -6   8   7     1643.71     1702.18     22.88 o
  -5   8   7       36.74       27.49      4.10 o
  -4   8   7      148.81      152.55      5.96 o
  -3   8   7      133.60      140.38      5.68 o
  -2   8   7       10.44       16.66      3.14 o
  -1   8   7     1198.97     1082.98     14.11 o
   0   8   7      125.07      146.05      4.73 o
   1   8   7      973.43     1023.87     13.70 o
   2   8   7     1075.15     1052.66     14.22 o
   3   8   7      220.45      241.48      7.62 o
   4   8   7       32.90       16.40      3.32 o
   5   8   7      127.28      147.03      6.10 o
   6   8   7      355.07      323.21     10.55 o
   7   8   7       40.32       37.01      5.19 o
   8   8   7       41.39       24.88      5.49 o
   9   8   7       40.67       36.37      5.62 o
  10   8   7       48.69       49.31      6.40 o
  11   8   7       14.88       20.64      6.94 o
  12   8   7       20.05       31.06      8.63 o
 -12   9   7        5.17       -8.09      8.09 o
 -11   9   7       38.66       50.56      7.05 o
 -10   9   7        1.24       -0.45      4.14 o
  -9   9   7        3.92        7.47      4.34 o
  -8   9   7      253.11      294.15     11.04 o
  -7   9   7      508.41      553.29     12.07 o
  -6   9   7      232.23      204.10      8.74 o
  -5   9   7      534.93      531.47     12.28 o
  -4   9   7      345.84      333.85      8.24 o
  -3   9   7     1261.33     1298.39     16.51 o
  -2   9   7      188.11      202.61      7.39 o
  -1   9   7      414.88      434.47      7.69 o
   0   9   7      133.37      123.28      5.50 o
   1   9   7        0.17        2.55      2.75 o
   2   9   7        0.86       -2.75      2.75 o
   3   9   7      263.68      240.91      8.09 o
   4   9   7       14.42       18.39      3.45 o
   5   9   7      220.12      196.75      7.21 o
   6   9   7        2.52       -4.03      4.14 o
   7   9   7      158.92      151.53     10.62 o
   8   9   7        1.44        3.25      4.42 o
   9   9   7        2.74        1.06      4.66 o
  10   9   7        0.35        5.53      4.93 o
  11   9   7        2.96        5.80      6.76 o
 -12  10   7        9.04       -0.20      6.27 o
 -11  10   7      167.74      189.23     10.58 o
 -10  10   7      332.40      378.72     13.36 o
  -9  10   7       87.30      104.02      8.01 o
  -8  10   7       63.59       90.27      7.32 o
  -7  10   7        2.14       -0.22      3.89 o
  -6  10   7       42.94       41.76      5.29 o
  -5  10   7      163.22      166.15      8.40 o
  -4  10   7      164.07      167.59      7.05 o
  -3  10   7        4.62        5.54      3.18 o
  -2  10   7      366.70      361.94      9.01 o
  -1  10   7      137.17      135.17      6.10 o
   0  10   7      178.12      174.34      6.42 o
   1  10   7       23.06       24.18      3.71 o
   2  10   7       19.16       15.65      3.29 o
   3  10   7        0.46       -2.40      2.92 o
   4  10   7      233.87      259.84      8.98 o
   5  10   7       15.26       10.76      4.01 o
   6  10   7        1.53       -3.38      3.88 o
   7  10   7        1.93        0.56      6.40 o
   8  10   7       19.00       17.80      5.44 o
   9  10   7       16.60        8.45      5.20 o
  10  10   7        7.07       17.59      5.31 o
  11  10   7        0.60        6.52      8.05 o
 -11  11   7        6.65        9.64      5.67 o
 -10  11   7      112.00      118.85      9.00 o
  -9  11   7       10.29        7.21      5.95 o
  -8  11   7      168.56      201.51     12.62 o
  -7  11   7       13.41       17.77      5.00 o
  -6  11   7       10.84       13.05      4.59 o
  -5  11   7       43.43       40.77      5.50 o
  -4  11   7      110.66      131.60      7.89 o
  -3  11   7       98.06       91.10      5.77 o
  -2  11   7      159.07      138.14      6.89 o
  -1  11   7      321.58      364.67     10.17 o
   0  11   7       11.31        8.86      3.84 o
   1  11   7        0.56       -0.04      2.98 o
   2  11   7        4.20       11.63      3.35 o
   3  11   7       58.57       72.67      5.61 o
   4  11   7       32.33       24.35      4.32 o
   5  11   7       22.87       10.43      4.25 o
   6  11   7      633.18      627.50     14.23 o
   7  11   7        0.01       -4.19      4.23 o
   8  11   7       57.84       46.09      6.81 o
   9  11   7        3.44        7.65      6.74 o
  10  11   7       53.55       57.60      9.21 o
 -11  12   7        1.22       -0.37      5.93 o
 -10  12   7       86.06       81.46      8.28 o
  -9  12   7      118.29      151.68      9.87 o
  -8  12   7       19.79        9.52      5.39 o
  -7  12   7        1.25       -3.72      4.35 o
  -6  12   7       12.46       19.00      5.14 o
  -5  12   7        0.27       -4.23      4.23 o
  -4  12   7       56.70       47.26      6.48 o
  -3  12   7      193.20      201.14      8.49 o
  -2  12   7        6.29        3.62      3.51 o
  -1  12   7      371.61      396.43      9.33 o
   0  12   7       87.88       70.49      5.87 o
   1  12   7      103.39       94.67      7.37 o
   2  12   7       20.32       13.44      5.10 o
   3  12   7        2.94        1.43      3.46 o
   4  12   7        1.00       -0.35      3.79 o
   5  12   7        2.02        0.22      4.11 o
   6  12   7        1.03        1.65      4.34 o
   7  12   7        2.13       -0.77      4.70 o
   8  12   7        1.10        0.78      5.31 o
   9  12   7       16.68       12.73      6.07 o
 -10  13   7       12.52        4.50      5.85 o
  -9  13   7       12.21        5.79      5.45 o
  -8  13   7      134.32      141.81     12.93 o
  -7  13   7       29.53       23.39      7.01 o
  -6  13   7        0.41        1.69      4.91 o
  -5  13   7       29.55       24.73      5.91 o
  -4  13   7      856.65      978.94     19.70 o
  -3  13   7       67.80       58.21      7.18 o
  -2  13   7      311.65      315.81      9.87 o
  -1  13   7       19.86       12.73      4.07 o
   0  13   7      404.68      451.83     11.58 o
   1  13   7       33.07       26.10      5.06 o
   2  13   7      704.99      798.69     16.13 o
   3  13   7       11.98        9.85      4.86 o
   4  13   7      152.95      175.23      9.19 o
   5  13   7        3.59       -3.00      4.04 o
   6  13   7       60.55       51.11      6.39 o
   7  13   7       26.49       29.44      5.86 o
   8  13   7       20.96       14.38      6.24 o
   9  13   7       32.72       42.38      7.31 o
  -9  14   7       10.17        7.68      6.30 o
  -8  14   7        7.38        6.48      5.95 o
  -7  14   7        6.42        2.02      5.55 o
  -6  14   7      146.76      156.67     10.95 o
  -5  14   7       40.19       42.07      7.09 o
  -4  14   7      191.22      217.37     12.14 o
  -3  14   7        0.09        1.56      5.60 o
  -2  14   7        4.76       -0.25      6.66 o
  -1  14   7       49.15       68.25      6.61 o
   0  14   7        9.79       19.09      4.58 o
   1  14   7      185.81      189.71      9.48 o
   2  14   7       58.50       62.49      6.76 o
   3  14   7        2.94        6.22      4.81 o
   4  14   7       13.35       17.24      5.66 o
   5  14   7      203.49      200.29     11.61 o
   6  14   7        2.15        8.13      5.86 o
   7  14   7       16.68       16.63      6.62 o
   8  14   7       10.74        7.67      5.97 o
  -8  15   7      128.96      132.62     17.76 o
  -7  15   7        0.01       -5.98      5.98 o
  -6  15   7       48.34       59.50      9.09 o
  -5  15   7        0.22        6.22      8.93 o
  -4  15   7       56.25       72.74     11.45 o
  -3  15   7       19.84       24.77      7.56 o
  -2  15   7       55.76       63.93      7.79 o
  -1  15   7        8.05        6.49      4.73 o
   0  15   7       65.58       70.03      6.39 o
   1  15   7      139.12      112.53      7.70 o
   2  15   7       14.29       11.59      5.48 o
   3  15   7       12.87        6.59      5.13 o
   4  15   7        0.03        6.63      5.47 o
   5  15   7      111.45      118.43      9.30 o
   6  15   7       18.69       18.48      7.34 o
   7  15   7       28.44       29.29      8.41 o
  -7  16   7       37.98       35.59      8.65 o
  -6  16   7       14.24        2.36      9.63 o
  -5  16   7       42.26       43.93      8.55 o
  -4  16   7        0.26       -5.74      5.74 o
  -3  16   7      201.84      199.62     14.13 o
  -2  16   7        0.75        3.98      5.76 o
  -1  16   7      117.52      132.98     10.62 o
   0  16   7       19.17        7.07      4.75 o
   1  16   7      247.52      277.30     11.40 o
   2  16   7        8.98       10.12      6.41 o
   3  16   7      129.31      153.93     10.39 o
   4  16   7       72.83       75.77      8.30 o
   5  16   7       47.90       70.10      9.47 o
  -5  17   7        0.29       -7.08      7.08 o
  -4  17   7       15.96       24.54      7.64 o
  -3  17   7       72.00       76.26      9.99 o
  -2  17   7        2.12       -5.76      6.40 o
  -1  17   7        2.47       -0.40      6.66 o
   0  17   7       55.05       47.89     10.83 o
   1  17   7        2.17        6.62      5.36 o
   2  17   7       12.11       10.68      5.81 o
   3  17   7       34.77       16.83      6.81 o
   4  17   7       34.54       44.62     12.16 o
 -14   0   8        3.13       -5.97     12.26 o
 -12   0   8       68.30       68.37     12.72 o
 -10   0   8       10.53       20.81      6.25 o
  -8   0   8      253.22      219.05     12.46 o
  -6   0   8     2597.71     2552.05     52.00 o
  -4   0   8       38.79       44.18      3.21 o
  -2   0   8      686.23      617.31     11.70 o
   0   0   8    10397.85    10495.15    104.94 o
   2   0   8     1243.18     1333.51     15.72 o
   4   0   8      263.74      263.14     10.06 o
   6   0   8      992.50      978.95     18.86 o
   8   0   8       23.72       16.60      5.05 o
  10   0   8        7.42        3.87      5.80 o
  12   0   8       61.65       71.34     13.61 o
 -14   1   8        0.49       -4.37      7.20 o
 -13   1   8        0.19       -4.74      6.74 o
 -12   1   8      127.00      142.23     11.30 o
 -11   1   8       91.78       93.10      7.20 o
 -10   1   8        7.97        5.38      3.63 o
  -9   1   8      376.43      358.17     10.36 o
  -8   1   8      514.79      564.03     13.52 o
  -7   1   8      811.46      787.88     17.08 o
  -6   1   8      202.58      191.88      9.13 o
  -5   1   8     1210.03     1233.47     14.59 o
  -4   1   8      115.12      137.96      4.06 o
  -3   1   8       59.24      113.04      3.98 o
  -2   1   8      297.42      295.70      5.85 o
  -1   1   8     1016.91     1237.70     12.04 o
   0   1   8     3342.79     3494.27     28.16 o
   1   1   8      159.97      157.45      3.61 o
   2   1   8       88.59       77.11      3.05 o
   3   1   8      360.29      400.13      6.65 o
   4   1   8     2090.67     1981.56     18.26 o
   5   1   8       26.17       29.05      3.16 o
   6   1   8      437.38      419.95      8.37 o
   7   1   8        0.70       -0.25      2.67 o
   8   1   8      139.99      147.90      6.75 o
   9   1   8        2.99        3.11      3.69 o
  10   1   8       31.04       25.90      5.44 o
  11   1   8      111.12      102.18      9.62 o
  12   1   8       30.12       23.67      7.65 o
  13   1   8        1.33       -9.78      9.78 o
 -14   2   8        6.56       -0.62      8.93 o
 -13   2   8        0.22        3.16      8.61 o
 -12   2   8        6.61       -0.20      7.08 o
 -11   2   8       10.10       10.12      5.26 o
 -10   2   8       53.68       39.99      5.04 o
  -9   2   8        2.06        6.20      4.59 o
  -8   2   8       97.26      110.18      7.31 o
  -7   2   8       24.76       28.05      3.92 o
  -6   2   8      168.18      163.32      3.40 o
  -5   2   8     1228.41     1263.32     13.39 o
  -4   2   8     1840.93     1916.33     18.56 o
  -3   2   8      874.93      879.55     10.84 o
  -2   2   8       31.70       14.95      1.90 o
  -1   2   8     1454.38     1498.82     14.63 o
   0   2   8      101.17       87.40      4.45 o
   1   2   8      149.97      132.22      4.72 o
   2   2   8        2.23        0.42      1.87 o
   3   2   8     2340.02     2345.09     19.96 o
   4   2   8       17.09       18.39      2.67 o
   5   2   8      110.32       96.16      4.55 o
   6   2   8       47.78       49.25      3.95 o
   7   2   8      660.13      651.64     10.88 o
   8   2   8      562.71      573.10     10.83 o
   9   2   8       43.98       40.62      6.43 o
  10   2   8      272.63      305.23     10.91 o
  11   2   8       32.11       26.23      5.78 o
  12   2   8       11.26       13.25      8.49 o
  13   2   8       12.75        3.96     10.52 o
 -14   3   8        2.47        4.44     13.16 o
 -13   3   8        0.24       -3.75      8.41 o
 -12   3   8        6.45        7.55      6.63 o
 -11   3   8       44.10       41.25      7.25 o
 -10   3   8      190.43      183.25      8.54 o
  -9   3   8       90.95       96.34      7.22 o
  -8   3   8      143.46      171.04      7.99 o
  -7   3   8      589.62      560.12      8.41 o
  -6   3   8       26.85       24.63      2.15 o
  -5   3   8     1407.33     1426.19     13.13 o
  -4   3   8      657.70      601.33      7.67 o
  -3   3   8     2612.38     2680.00     24.39 o
  -2   3   8      838.00      847.06     15.69 o
  -1   3   8      855.41      846.19     11.97 o
   0   3   8       82.57       81.58      3.87 o
   1   3   8       36.40       39.76      3.12 o
   2   3   8      565.73      630.04      9.43 o
   3   3   8      213.10      213.36      5.00 o
   4   3   8      597.74      514.03      8.26 o
   5   3   8      178.83      185.76      5.93 o
   6   3   8      966.36      948.13     12.70 o
   7   3   8       32.13       39.62      3.94 o
   8   3   8        6.32        6.61      4.18 o
   9   3   8       56.24       72.08      6.53 o
  10   3   8       76.82       64.94      7.27 o
  11   3   8       17.81        7.08      5.10 o
  12   3   8       13.90        1.97      7.85 o
 -14   4   8        4.05        6.60      9.02 o
 -13   4   8       34.22       27.99      9.78 o
 -12   4   8       40.79       38.48      9.86 o
 -11   4   8       31.31       25.85      8.62 o
 -10   4   8      133.24      121.72     11.63 o
  -9   4   8      299.38      296.95      8.24 o
  -8   4   8      106.54      111.42      4.44 o
  -7   4   8      153.30      167.92      5.61 o
  -6   4   8      199.89      175.89      6.31 o
  -5   4   8      532.48      523.94      7.23 o
  -4   4   8      594.88      582.72      8.50 o
  -3   4   8      557.46      535.33      8.01 o
  -2   4   8     1435.92     1444.42     14.74 o
  -1   4   8       54.95       66.11      4.25 o
   0   4   8      202.39      203.71      7.47 o
   1   4   8      402.95      437.14      8.08 o
   2   4   8      779.34      754.28     11.31 o
   3   4   8      312.56      346.86      5.46 o
   4   4   8      821.85      808.16     10.64 o
   5   4   8      182.67      157.71      6.29 o
   6   4   8       99.80       90.90      4.46 o
   7   4   8       82.46       57.09      4.58 o
   8   4   8      152.39      157.94      7.65 o
   9   4   8      209.13      230.40      9.55 o
  10   4   8       42.92       32.86      6.41 o
  11   4   8        1.52       -1.20      6.74 o
  12   4   8       11.03        2.98      8.82 o
 -14   5   8        0.08       -1.17     14.01 o
 -13   5   8        0.01        7.03     10.30 o
 -12   5   8        1.23        6.35      8.48 o
 -11   5   8       19.01       11.26     10.28 o
 -10   5   8       49.37       48.50      9.17 o
  -9   5   8      366.75      381.60     14.12 o
  -8   5   8        4.46        0.94      2.41 o
  -7   5   8       41.36       55.03      3.66 o
  -6   5   8       48.88       44.41      3.24 o
  -5   5   8      198.20      178.29      7.29 o
  -4   5   8      332.15      336.70      5.68 o
  -3   5   8        5.96        8.49      2.12 o
  -2   5   8       30.59       23.85      2.34 o
  -1   5   8     1299.52     1298.46     14.43 o
   0   5   8      565.02      553.05      9.11 o
   1   5   8        0.78        0.39      2.14 o
   2   5   8      244.75      219.67      6.09 o
   3   5   8     2569.72     2636.14     20.50 o
   4   5   8     1405.72     1316.48     13.70 o
   5   5   8       48.49       52.18      3.64 o
   6   5   8      352.94      409.49      8.22 o
   7   5   8        0.05       -0.53      3.92 o
   8   5   8      192.50      170.18      8.13 o
   9   5   8       12.70       21.46      5.43 o
  10   5   8       21.47        3.13      5.12 o
  11   5   8       75.05       70.86      8.77 o
  12   5   8        7.25        7.17      7.68 o
 -13   6   8        7.27        1.00     10.30 o
 -12   6   8       37.56       16.70     17.01 o
 -11   6   8      152.12      138.90     13.65 o
 -10   6   8        9.97        7.99      3.61 o
  -9   6   8      162.09      160.63      7.10 o
  -8   6   8        8.38       10.85      5.26 o
  -7   6   8      723.71      769.62     12.17 o
  -6   6   8      318.75      300.16      6.75 o
  -5   6   8      414.64      413.90      8.55 o
  -4   6   8        4.03        2.71      1.89 o
  -3   6   8        0.37       -1.68      1.68 o
  -2   6   8       86.07       83.67      3.70 o
  -1   6   8      905.10      883.87     10.06 o
   0   6   8       41.68       29.96      2.94 o
   1   6   8      923.28      868.07     11.67 o
   2   6   8       18.11       11.98      1.66 o
   3   6   8       85.21       83.95      3.93 o
   4   6   8       90.31       74.28      4.13 o
   5   6   8     2646.49     2577.36     23.36 o
   6   6   8       84.87       78.69      4.55 o
   7   6   8      241.05      255.10      9.04 o
   8   6   8       30.49       26.98      5.39 o
   9   6   8      404.12      424.54     13.72 o
  10   6   8       13.01       -0.86      5.02 o
  11   6   8        8.31        2.27      5.07 o
  12   6   8       26.10       20.78      9.23 o
 -13   7   8        7.53       -6.06      9.22 o
 -12   7   8        8.99       -7.75      7.75 o
 -11   7   8        2.49        3.48      6.45 o
 -10   7   8       69.61       72.82      6.79 o
  -9   7   8        5.17        3.44      3.56 o
  -8   7   8        0.06       -1.78      2.85 o
  -7   7   8        7.08        2.48      3.32 o
  -6   7   8     1950.17     1898.96     24.11 o
  -5   7   8      151.93      149.63      6.92 o
  -4   7   8      196.72      194.77      6.23 o
  -3   7   8      172.62      156.70      4.58 o
  -2   7   8      749.85      761.66     11.23 o
  -1   7   8        8.62        7.99      1.73 o
   0   7   8     1696.11     1671.81     15.57 o
   1   7   8      153.43      154.55      6.26 o
   2   7   8      113.73       82.17      4.79 o
   3   7   8       20.11       25.78      3.69 o
   4   7   8        0.65       -2.82      2.82 o
   5   7   8      344.96      395.85      8.95 o
   6   7   8       17.45       10.16      3.95 o
   7   7   8       61.49       75.07      6.08 o
   8   7   8        4.97        7.25      4.90 o
   9   7   8        0.95       12.80      5.31 o
  10   7   8        4.08        4.10      5.26 o
  11   7   8       16.64       13.66      6.95 o
 -13   8   8        9.53       18.96     15.20 o
 -12   8   8        5.43       -5.88      6.89 o
 -11   8   8       72.55       68.47     10.01 o
 -10   8   8       16.51       23.54      4.76 o
  -9   8   8       61.99       57.80      5.89 o
  -8   8   8       69.99       71.20      5.89 o
  -7   8   8       89.35       77.96      6.05 o
  -6   8   8       26.10       33.44      4.42 o
  -5   8   8     1326.98     1361.78     19.99 o
  -4   8   8       13.44       13.72      3.23 o
  -3   8   8     1397.64     1323.83     16.20 o
  -2   8   8       58.21       65.17      4.59 o
  -1   8   8     3351.82     3444.42     31.35 o
   0   8   8       26.28       21.49      3.43 o
   1   8   8     1397.83     1370.58     17.55 o
   2   8   8       16.45       17.88      3.45 o
   3   8   8     2934.25     2952.48     26.93 o
   4   8   8       73.52       88.17      5.45 o
   5   8   8     1599.76     1572.64     19.25 o
   6   8   8       75.51       90.63      6.42 o
   7   8   8       34.33       13.42      4.49 o
   8   8   8       28.76       39.12      6.68 o
   9   8   8      532.21      561.21     14.11 o
  10   8   8        3.97        3.50      5.58 o
  11   8   8        2.27       -5.06      6.60 o
 -12   9   8        3.81       -8.49     10.71 o
 -11   9   8        5.23        4.87      5.70 o
 -10   9   8       42.44       37.26      5.68 o
  -9   9   8       58.90       48.62      5.95 o
  -8   9   8        8.41        9.10      4.93 o
  -7   9   8       24.56       22.96      5.00 o
  -6   9   8       25.51       16.93      4.16 o
  -5   9   8       35.04       52.96      7.01 o
  -4   9   8        0.52       -1.94      3.26 o
  -3   9   8        3.83       -1.74      2.83 o
  -2   9   8       93.68      107.14      6.32 o
  -1   9   8        0.29       -0.79      2.76 o
   0   9   8      489.06      464.07      9.84 o
   1   9   8      792.46      895.06     13.50 o
   2   9   8       18.67       12.32      3.35 o
   3   9   8       94.18      100.47      6.13 o
   4   9   8        0.62       -0.86      2.84 o
   5   9   8       44.42       49.46      6.77 o
   6   9   8       87.25       78.36      6.78 o
   7   9   8       12.31        3.58      4.62 o
   8   9   8        7.33        3.52      4.35 o
   9   9   8       54.06       37.36      5.92 o
  10   9   8        5.04       10.43      5.26 o
  11   9   8        1.53        2.29      6.78 o
 -12  10   8        3.86       -6.67     12.19 o
 -11  10   8        4.60        0.41      5.04 o
 -10  10   8       64.65       61.10      6.85 o
  -9  10   8        6.01        5.71      4.89 o
  -8  10   8       49.70       48.12      6.18 o
  -7  10   8       30.56       26.49      5.02 o
  -6  10   8        0.10       -1.83      3.88 o
  -5  10   8      691.95      721.84     15.09 o
  -4  10   8        5.72        1.11      5.47 o
  -3  10   8        3.53       -1.74      4.39 o
  -2  10   8       62.26       64.25      4.90 o
  -1  10   8      734.14      775.99     13.20 o
   0  10   8      110.62       87.37      5.40 o
   1  10   8      413.51      452.75      9.81 o
   2  10   8        1.42        0.76      2.99 o
   3  10   8       38.04       67.54      5.27 o
   4  10   8       25.37       24.62      3.98 o
   5  10   8      238.90      234.28      9.83 o
   6  10   8        4.99       -2.76      4.20 o
   7  10   8       35.31       34.68      7.48 o
   8  10   8        0.45        6.10      5.46 o
   9  10   8      177.63      236.08     12.00 o
  10  10   8        0.00       -0.42      5.19 o
 -11  11   8        3.98        3.68      5.62 o
 -10  11   8        5.13        2.90      4.92 o
  -9  11   8        1.84       -1.27      4.64 o
  -8  11   8        0.40       -4.42      4.42 o
  -7  11   8      102.38      128.40      8.57 o
  -6  11   8        0.46       -4.15      4.15 o
  -5  11   8        0.03       -3.93      3.93 o
  -4  11   8        8.90        6.84      4.24 o
  -3  11   8        0.13       -2.28      3.82 o
  -2  11   8      503.33      470.69     12.05 o
  -1  11   8       13.07        4.03      3.76 o
   0  11   8       21.29       26.70      4.62 o
   1  11   8        2.79        0.94      3.69 o
   2  11   8      210.78      186.64      7.85 o
   3  11   8      211.90      203.87      8.37 o
   4  11   8      191.32      216.91      8.85 o
   5  11   8        0.20        2.82      4.10 o
   6  11   8       12.57       11.34      6.08 o
   7  11   8      144.22      156.23      9.96 o
   8  11   8        6.87        2.10      5.52 o
   9  11   8        1.77       12.99      6.19 o
  10  11   8        0.62       10.99      7.20 o
 -10  12   8        1.91        4.15      6.39 o
  -9  12   8       15.69       19.37      5.99 o
  -8  12   8       10.03        9.88      5.42 o
  -7  12   8        8.40       -3.71      4.61 o
  -6  12   8        7.60        9.98      5.58 o
  -5  12   8        0.39       -0.51      4.60 o
  -4  12   8       42.68       24.81      6.39 o
  -3  12   8        0.20       -2.92      5.16 o
  -2  12   8      199.08      204.23      9.77 o
  -1  12   8      104.90      126.00      7.36 o
   0  12   8        6.72       -0.23      3.79 o
   1  12   8      234.51      219.53      9.55 o
   2  12   8       16.17       16.72      4.57 o
   3  12   8       11.02        8.03      4.51 o
   4  12   8       49.01       41.03      5.23 o
   5  12   8        0.86        0.92      4.28 o
   6  12   8        1.14        1.24      4.47 o
   7  12   8       16.97       11.53      5.69 o
   8  12   8       55.51       62.19      9.79 o
   9  12   8       15.96       21.06      6.80 o
  -9  13   8        1.98        2.44      6.05 o
  -8  13   8        1.06        3.51      6.11 o
  -7  13   8      228.62      266.66     14.12 o
  -6  13   8       23.86       30.35      7.12 o
  -5  13   8        2.14       -5.63      7.36 o
  -4  13   8      221.30      227.63     13.36 o
  -3  13   8      157.83      181.62     18.27 o
  -2  13   8        0.03        1.91      5.94 o
  -1  13   8       78.27       96.09      7.22 o
   0  13   8      239.66      258.04     10.74 o
   1  13   8       16.93        4.87      4.43 o
   2  13   8        7.19        7.56      4.63 o
   3  13   8      102.81       94.25      7.44 o
   4  13   8       27.59       43.01      6.50 o
   5  13   8       22.36       20.51      5.82 o
   6  13   8        7.79       -1.44      4.80 o
   7  13   8        3.61        1.26      5.57 o
   8  13   8        8.89       12.18      6.87 o
  -9  14   8        5.65       20.06      7.52 o
  -8  14   8       46.22       51.27      8.65 o
  -7  14   8        8.19       22.27      6.89 o
  -6  14   8       98.95       98.91     10.60 o
  -5  14   8       47.67       43.51      8.58 o
  -4  14   8       22.75       21.33      7.51 o
  -3  14   8       88.74       85.10      9.58 o
  -2  14   8        0.33        6.81      8.04 o
  -1  14   8        4.15       -4.17      7.09 o
   0  14   8        2.84        3.72      4.33 o
   1  14   8       89.63      104.91      8.01 o
   2  14   8        0.11       -4.85      4.85 o
   3  14   8        2.84       -4.15      4.76 o
   4  14   8       41.71       43.57      7.02 o
   5  14   8        2.01       -1.35      5.53 o
   6  14   8       19.28       15.74      6.74 o
   7  14   8       11.29        8.37      6.18 o
  -7  15   8        1.60       -3.86      6.20 o
  -6  15   8       28.42       17.49      7.27 o
  -5  15   8        2.68        4.27      6.25 o
  -4  15   8        5.01        6.47      6.97 o
  -3  15   8        2.24       -5.88      5.88 o
  -2  15   8       67.20       60.67      8.66 o
  -1  15   8        2.34        0.93      5.29 o
   0  15   8        6.66        2.05      4.55 o
   1  15   8        3.02        3.67      4.98 o
   2  15   8        3.63       -1.20      5.65 o
   3  15   8       18.32       23.67      6.16 o
   4  15   8        0.36        7.37      5.80 o
   5  15   8        0.02       -5.47      5.47 o
   6  15   8        4.06        4.45      6.15 o
  -6  16   8       26.43       51.43      9.52 o
  -5  16   8       39.61       43.15      8.63 o
  -4  16   8        1.23       -5.74      8.09 o
  -3  16   8       71.91       54.02      9.30 o
  -2  16   8       11.57       20.41      7.70 o
  -1  16   8        3.81       -6.21      6.73 o
   0  16   8        1.42        1.87      5.79 o
   1  16   8        0.89       -2.87      4.53 o
   2  16   8       19.06       23.52      5.69 o
   3  16   8        1.58        9.41      5.86 o
   4  16   8        2.53       -5.08      5.98 o
  -4  17   8        5.90        5.52      9.52 o
  -3  17   8        1.16        2.00     13.16 o
  -2  17   8       43.02       23.13      8.48 o
  -1  17   8        0.24        0.56      6.22 o
   0  17   8        7.72        7.86      6.95 o
   1  17   8        0.77       -4.90      6.01 o
   2  17   8        8.11       13.50      6.68 o
 -13   0   9       29.45       15.57     10.89 o
 -11   0   9      276.11      305.85     14.02 o
  -9   0   9      131.05      128.28     10.26 o
  -7   0   9     2347.63     2273.49     50.76 o
  -5   0   9     1158.78     1145.73     18.26 o
  -3   0   9      138.52      129.72      8.42 o
  -1   0   9     1789.51     2030.02     39.19 o
   1   0   9     3442.55     3427.83     36.78 o
   3   0   9      554.43      584.75     12.02 o
   5   0   9     1833.55     1844.00     26.11 o
   7   0   9       11.40        3.56      4.35 o
   9   0   9        6.62        5.85      5.61 o
  11   0   9      150.41      110.38     16.50 o
 -14   1   9        3.84       -7.65      8.14 o
 -13   1   9      391.40      406.20     18.97 o
 -12   1   9        2.00       -2.03      6.26 o
 -11   1   9       15.71        5.70      4.27 o
 -10   1   9       13.94        6.42      3.70 o
  -9   1   9      397.37      398.87      9.78 o
  -8   1   9      111.36      125.41      9.76 o
  -7   1   9      274.34      306.40     10.33 o
  -6   1   9        8.13        9.83      3.45 o
  -5   1   9      551.25      565.79      7.70 o
  -4   1   9       66.10       70.41      3.53 o
  -3   1   9       75.88      112.92      4.53 o
  -2   1   9      983.29      989.98     11.66 o
  -1   1   9     2206.75     2168.26     20.22 o
   0   1   9      967.32     1043.52     13.66 o
   1   1   9        1.62        4.09      1.99 o
   2   1   9      419.25      438.34      6.71 o
   3   1   9       59.05       48.69      3.05 o
   4   1   9      324.86      329.35      6.80 o
   5   1   9        0.65        2.26      2.60 o
   6   1   9        4.93        6.32      2.79 o
   7   1   9        9.71        5.48      3.06 o
   8   1   9      214.21      217.06      7.78 o
   9   1   9       63.45       80.01      6.14 o
  10   1   9        0.63       -0.46      4.54 o
  11   1   9        1.20       -3.12      5.28 o
  12   1   9       22.14        9.22     19.85 o
 -14   2   9        0.28       -6.00      8.62 o
 -13   2   9        0.54       -6.41      7.44 o
 -12   2   9        8.85       13.44      6.19 o
 -11   2   9      220.70      246.35     10.49 o
 -10   2   9       10.09       12.43      3.97 o
  -9   2   9      139.80      127.13      7.01 o
  -8   2   9        0.97        0.54      3.07 o
  -7   2   9      466.87      488.46     12.77 o
  -6   2   9      270.13      255.93      4.77 o
  -5   2   9        6.25        1.25      1.69 o
  -4   2   9       11.78        7.76      1.85 o
  -3   2   9      148.06      181.42      6.07 o
  -2   2   9       33.43       36.53      2.78 o
  -1   2   9        6.99        7.88      2.48 o
   0   2   9      480.10      464.53     10.20 o
   1   2   9     1545.31     1699.64     18.31 o
   2   2   9        1.80        4.33      2.33 o
   3   2   9        0.27        2.32      1.90 o
   4   2   9        0.89       -2.10      2.10 o
   5   2   9      320.85      334.25      8.49 o
   6   2   9        2.50        0.68      4.03 o
   7   2   9        6.08        2.62      2.77 o
   8   2   9       56.11       59.76      5.01 o
   9   2   9      256.26      250.21      9.56 o
  10   2   9       81.60       83.48      8.16 o
  11   2   9       17.75       13.62      5.77 o
  12   2   9       23.60       14.07      9.30 o
 -14   3   9      109.17       77.33     15.67 o
 -13   3   9       96.86       85.23     12.57 o
 -12   3   9       11.00        0.26      6.77 o
 -11   3   9        0.21       -0.39      5.55 o
 -10   3   9      241.16      223.82     10.16 o
  -9   3   9       83.77       65.83      5.40 o
  -8   3   9      234.28      229.35     10.21 o
  -7   3   9        5.18        4.55      2.22 o
  -6   3   9      161.90      180.60      6.36 o
  -5   3   9      217.38      210.64      5.80 o
  -4   3   9       77.30       70.59      3.49 o
  -3   3   9     1434.03     1441.94     15.88 o
  -2   3   9        0.00        0.03      1.51 o
  -1   3   9     1362.23     1236.38     17.46 o
   0   3   9     3696.16     3815.96     35.77 o
   1   3   9       16.97       13.20      2.72 o
   2   3   9     2252.61     2320.75     23.38 o
   3   3   9      301.84      271.07      5.57 o
   4   3   9      811.19      785.52     10.58 o
   5   3   9      143.24      145.07      5.44 o
   6   3   9     1184.50     1180.48     14.69 o
   7   3   9        0.01       -2.86      2.86 o
   8   3   9       40.75       42.99      5.23 o
   9   3   9      149.82      172.82     11.85 o
  10   3   9       35.95       28.04      6.06 o
  11   3   9        0.06        3.99      5.44 o
  12   3   9        6.45       12.22      9.32 o
 -13   4   9       18.62        1.94      8.18 o
 -12   4   9       18.40       19.11     10.15 o
 -11   4   9      185.77      229.97     17.53 o
 -10   4   9      103.68      117.82     11.58 o
  -9   4   9      136.38      111.40      6.75 o
  -8   4   9      395.65      394.44      7.13 o
  -7   4   9      307.68      307.35      6.45 o
  -6   4   9       76.91       82.83      4.30 o
  -5   4   9       58.83       55.35      3.65 o
  -4   4   9      544.47      583.88      9.61 o
  -3   4   9        8.05        4.19      2.02 o
  -2   4   9     1410.27     1436.74     14.95 o
  -1   4   9        5.78        3.87      2.64 o
   0   4   9      506.36      528.77      9.19 o
   1   4   9       67.37       74.07      4.34 o
   2   4   9       53.33       52.83      4.47 o
   3   4   9      393.50      383.45      9.52 o
   4   4   9      491.66      539.99      8.71 o
   5   4   9      123.05      117.68      5.41 o
   6   4   9        0.62        9.05      3.37 o
   7   4   9       14.75       20.80      3.97 o
   8   4   9      106.92      127.23     10.12 o
   9   4   9        7.88       10.07      5.16 o
  10   4   9        7.80       -0.14      5.01 o
  11   4   9       12.98        8.20      5.69 o
  12   4   9       29.67       20.56      9.06 o
 -13   5   9       99.51       65.27     14.55 o
 -12   5   9       28.78       52.63      9.05 o
 -11   5   9      161.28      194.88     13.54 o
 -10   5   9        8.45        2.66      5.85 o
  -9   5   9      230.59      237.62     11.55 o
  -8   5   9       35.47       36.69      3.50 o
  -7   5   9      199.99      191.61      5.82 o
  -6   5   9       26.28       31.14      3.33 o
  -5   5   9      842.83      864.46     12.47 o
  -4   5   9       40.99       37.43      3.08 o
  -3   5   9      176.80      186.42      7.35 o
  -2   5   9       47.38       43.29      2.97 o
  -1   5   9       21.25        9.64      2.94 o
   0   5   9       33.21       39.03      4.26 o
   1   5   9      281.69      290.35      6.99 o
   2   5   9       35.48       47.26      3.78 o
   3   5   9       60.86       50.53      3.99 o
   4   5   9      385.04      373.20     11.69 o
   5   5   9      116.97      103.96      5.35 o
   6   5   9       15.91        9.67      3.15 o
   7   5   9        0.06        0.60      4.07 o
   8   5   9       26.47       18.43      5.41 o
   9   5   9       12.95       11.62      5.37 o
  10   5   9       16.77        9.48      5.52 o
  11   5   9        8.03       19.01      6.06 o
  12   5   9        0.02       -1.75     14.60 o
 -13   6   9        0.06       -4.40      8.20 o
 -12   6   9        0.67        6.09      8.51 o
 -11   6   9      119.34      107.85     12.56 o
 -10   6   9      274.77      299.88     15.95 o
  -9   6   9       12.88        7.47      3.24 o
  -8   6   9       30.43       30.52      4.10 o
  -7   6   9      365.14      311.14      8.91 o
  -6   6   9     3146.33     3144.97     33.77 o
  -5   6   9      323.41      318.04      7.67 o
  -4   6   9       53.65       50.16      3.76 o
  -3   6   9       60.21       48.26      3.23 o
  -2   6   9      322.81      342.29      7.15 o
  -1   6   9      388.87      362.95      9.24 o
   0   6   9      162.29      189.34      6.38 o
   1   6   9      142.79      139.08      5.58 o
   2   6   9      136.00      170.49      6.34 o
   3   6   9      145.42      122.60      5.66 o
   4   6   9      166.84      166.76      6.63 o
   5   6   9      107.16      101.38      5.61 o
   6   6   9        9.05        2.54      3.34 o
   7   6   9       78.12       81.16      7.25 o
   8   6   9       59.74       63.06      6.76 o
   9   6   9       16.09        7.76      5.15 o
  10   6   9        3.10       -2.13      5.03 o
  11   6   9        0.81        0.13      5.52 o
 -13   7   9       11.78        4.09     14.60 o
 -12   7   9      175.42      204.75     15.17 o
 -11   7   9        0.32        1.03      6.96 o
 -10   7   9        3.98        9.99      7.05 o
  -9   7   9       18.50       17.25      4.19 o
  -8   7   9        0.09        2.31      3.36 o
  -7   7   9      118.44      119.68      6.68 o
  -6   7   9      118.26      107.75      6.29 o
  -5   7   9        6.48       14.17      3.86 o
  -4   7   9      491.40      490.92     10.83 o
  -3   7   9       91.39       93.28      6.41 o
  -2   7   9      629.34      647.78     13.38 o
  -1   7   9       57.84       57.90      4.38 o
   0   7   9      548.61      605.50      9.87 o
   1   7   9       15.07       12.40      3.04 o
   2   7   9     1227.32     1191.49     15.26 o
   3   7   9        7.41        4.48      3.50 o
   4   7   9      131.65      129.62      6.54 o
   5   7   9        7.96        4.65      3.29 o
   6   7   9        2.77       -2.42      3.82 o
   7   7   9        9.84        2.11      4.58 o
   8   7   9        6.55       -1.52      4.92 o
   9   7   9        6.14        3.29      5.94 o
  10   7   9        2.84        8.88      5.77 o
  11   7   9        1.15        4.85      6.76 o
 -12   8   9       20.50        4.54      7.93 o
 -11   8   9       62.15       55.13     15.08 o
 -10   8   9      394.36      406.81     18.56 o
  -9   8   9        1.83       -2.51      3.70 o
  -8   8   9        4.57       10.37      3.90 o
  -7   8   9      108.30      126.39      7.35 o
  -6   8   9      614.98      620.41     13.22 o
  -5   8   9     1075.38     1054.77     17.29 o
  -4   8   9      455.59      456.51     12.32 o
  -3   8   9      608.28      598.97     11.41 o
  -2   8   9      113.25      125.39      8.16 o
  -1   8   9      800.05      814.51     15.83 o
   0   8   9      154.07      168.02      7.03 o
   1   8   9       15.59       21.14      3.63 o
   2   8   9        5.28        0.11      2.85 o
   3   8   9      508.69      512.62     11.83 o
   4   8   9        5.15       -0.33      3.04 o
   5   8   9       47.72       32.24      4.59 o
   6   8   9      240.10      273.89     11.98 o
   7   8   9       11.79       15.42      5.13 o
   8   8   9        0.48       -3.87      4.71 o
   9   8   9       20.31       22.71      6.31 o
  10   8   9        0.30        4.52      5.77 o
  11   8   9        4.70       -0.56      6.90 o
 -12   9   9       15.39        9.77      8.21 o
 -11   9   9        0.83       -6.63      6.63 o
 -10   9   9       16.78       13.22      5.14 o
  -9   9   9       29.60       22.64      5.16 o
  -8   9   9      109.17      129.47      7.91 o
  -7   9   9      295.46      275.37     10.47 o
  -6   9   9      324.66      385.10     11.29 o
  -5   9   9        2.33        6.68      3.78 o
  -4   9   9        0.93        2.13      3.53 o
  -3   9   9        3.64       -1.16      3.98 o
  -2   9   9      517.73      528.67     13.10 o
  -1   9   9       48.79       47.95      5.47 o
   0   9   9       23.21       23.81      4.10 o
   1   9   9      239.27      263.23      8.73 o
   2   9   9        6.95        1.44      3.18 o
   3   9   9        0.03       -2.84      2.84 o
   4   9   9       23.08       29.38      5.24 o
   5   9   9        0.19        0.33      4.51 o
   6   9   9       63.30       61.47      7.09 o
   7   9   9       74.44       66.41      7.64 o
   8   9   9       12.13       16.24      5.80 o
   9   9   9       30.46       31.10      6.84 o
  10   9   9       18.39       16.16      6.35 o
 -11  10   9        8.63       -6.69      6.69 o
 -10  10   9        0.08       -2.50      4.54 o
  -9  10   9        9.56       13.28      4.99 o
  -8  10   9      139.31      153.17      9.07 o
  -7  10   9        4.29       -3.47      4.19 o
  -6  10   9       16.41       27.76      5.97 o
  -5  10   9      123.41      111.32      8.55 o
  -4  10   9        5.07       -1.50      4.35 o
  -3  10   9       29.73       14.33      6.22 o
  -2  10   9      240.86      242.34     10.56 o
  -1  10   9      197.37      157.57      8.91 o
   0  10   9      300.25      347.39     10.92 o
   1  10   9      104.44      124.32      6.62 o
   2  10   9       20.14        7.61      3.69 o
   3  10   9        2.23        1.77      3.33 o
   4  10   9       60.13       70.23      6.30 o
   5  10   9       54.90       90.60      9.55 o
   6  10   9        0.02       -0.99      4.72 o
   7  10   9       40.05       24.52      6.01 o
   8  10   9       11.69        4.57      6.60 o
   9  10   9       12.63       11.62      7.30 o
  10  10   9       12.97       24.79      8.01 o
 -10  11   9        4.89        4.02      5.73 o
  -9  11   9      102.96      138.08     12.87 o
  -8  11   9       14.15        2.34      5.12 o
  -7  11   9        0.08       -1.98      5.38 o
  -6  11   9       95.33      109.41      9.07 o
  -5  11   9      127.58      114.94     11.96 o
  -4  11   9       31.25       39.66      6.63 o
  -3  11   9       15.01        4.64      6.67 o
  -2  11   9       89.24       98.45      9.74 o
  -1  11   9      503.53      493.29     13.92 o
   0  11   9      320.23      294.70     14.17 o
   1  11   9      147.14      166.49      8.98 o
   2  11   9      145.63      123.31      7.45 o
   3  11   9      171.64      174.32      9.81 o
   4  11   9      197.41      167.83      8.25 o
   5  11   9       30.51       36.65      6.17 o
   6  11   9       83.46       71.19      7.63 o
   7  11   9       31.46       29.44      6.42 o
   8  11   9       20.22        5.38      5.84 o
   9  11   9        0.66        9.65      6.55 o
 -10  12   9       16.50       24.84      9.54 o
  -9  12   9        5.83       -1.43      5.89 o
  -8  12   9      250.64      239.61     13.34 o
  -7  12   9      294.16      356.27     15.38 o
  -6  12   9       32.08       29.72      7.38 o
  -5  12   9      151.24      144.34     12.92 o
  -4  12   9       80.89       62.74      8.55 o
  -3  12   9      276.70      289.20     13.98 o
  -2  12   9       83.87       79.43      8.41 o
  -1  12   9        5.81        0.63      5.38 o
   0  12   9        7.70        2.97      4.70 o
   1  12   9       45.69       23.92      5.52 o
   2  12   9       58.40       56.63      6.35 o
   3  12   9       59.51       50.53      6.21 o
   4  12   9       26.35       16.66      5.64 o
   5  12   9       55.60       45.57      6.15 o
   6  12   9       19.82       18.27      6.08 o
   7  12   9        2.10       -5.42      6.73 o
   8  12   9       23.00       37.81      7.43 o
  -9  13   9       14.12       15.63      7.38 o
  -8  13   9       61.45       54.38      8.96 o
  -7  13   9        2.95        4.67      6.09 o
  -6  13   9       95.69       95.39     10.66 o
  -5  13   9        0.02       -5.94      5.94 o
  -4  13   9      331.11      330.43     15.66 o
  -3  13   9      190.16      161.16     12.55 o
  -2  13   9      268.03      292.81     15.04 o
  -1  13   9      169.16      183.94     12.25 o
   0  13   9      414.05      431.91     13.98 o
   1  13   9        2.51       -0.63      4.50 o
   2  13   9       52.23       51.96      6.38 o
   3  13   9        0.86       -4.61      4.61 o
   4  13   9       11.06       11.14      5.57 o
   5  13   9       37.16       39.16      7.94 o
   6  13   9       42.94       23.51      7.70 o
   7  13   9        8.67        0.90      6.73 o
  -8  14   9        0.05       -6.02      6.02 o
  -7  14   9       16.48       20.97      7.45 o
  -6  14   9       26.51       24.55      8.47 o
  -5  14   9       30.77       39.93      9.13 o
  -4  14   9       53.38       50.88      9.29 o
  -3  14   9       18.65        2.00      8.50 o
  -2  14   9      121.37      107.18     12.60 o
  -1  14   9       18.82       10.73      7.69 o
   0  14   9       74.62       62.72      7.77 o
   1  14   9       29.49       20.68      5.43 o
   2  14   9        7.63        8.04      4.99 o
   3  14   9       13.10        4.19      5.35 o
   4  14   9       19.13       19.95      8.45 o
   5  14   9        0.14       -1.90      5.57 o
   6  14   9       33.78       32.07      7.24 o
  -7  15   9        9.43       12.28      7.72 o
  -6  15   9       73.13       57.89      9.07 o
  -5  15   9       42.93       21.67      9.49 o
  -4  15   9      185.39      179.31     13.27 o
  -3  15   9       64.34       47.00      8.52 o
  -2  15   9        0.63       -7.58      7.58 o
  -1  15   9        0.72       -4.32      6.15 o
   0  15   9       10.74        3.95      6.79 o
   1  15   9       79.88       83.34      8.59 o
   2  15   9        0.66       -4.44      4.98 o
   3  15   9       64.05       52.84      7.57 o
   4  15   9        6.82        6.83      6.01 o
   5  15   9        0.89       -4.82      5.85 o
  -5  16   9       18.49       20.50      8.30 o
  -4  16   9       13.92       17.36     10.70 o
  -3  16   9        6.63        2.99      7.38 o
  -2  16   9        9.76        0.44     10.41 o
  -1  16   9       21.26       21.63      7.81 o
   0  16   9       55.75       53.84      9.44 o
   1  16   9       20.12       27.08      7.28 o
   2  16   9        5.61       -1.94      5.70 o
   3  16   9        9.88        0.81      6.25 o
 -12   0  10      112.71      147.98     14.22 o
 -10   0  10       93.26       82.54      7.74 o
  -8   0  10      169.70      149.59     11.48 o
  -6   0  10        6.88        3.84      6.14 o
  -4   0  10      435.51      493.00     14.05 o
  -2   0  10      844.33      841.78     19.77 o
   0   0  10       51.37       57.07      4.38 o
   2   0  10      876.16      867.92     19.18 o
   4   0  10      123.65      139.82      7.50 o
   6   0  10       29.93       34.74      5.18 o
   8   0  10      407.36      454.05     17.76 o
  10   0  10      121.45      114.75     13.58 o
  12   0  10       58.90       86.41     26.27 o
 -13   1  10        4.28       -0.27      6.95 o
 -12   1  10       13.07        8.75      4.66 o
 -11   1  10       67.79       73.34      6.43 o
 -10   1  10        1.87       -1.73      3.08 o
  -9   1  10       23.81       14.54      3.36 o
  -8   1  10      148.47      197.92      9.26 o
  -7   1  10       17.47       18.74      4.27 o
  -6   1  10       38.54       42.81      2.66 o
  -5   1  10      166.12      148.82      6.24 o
  -4   1  10      946.09     1012.28     13.44 o
  -3   1  10      114.50      107.78      5.48 o
  -2   1  10      842.75      899.54     11.53 o
  -1   1  10      519.32      573.54      9.26 o
   0   1  10      798.76      787.26     12.31 o
   1   1  10       27.67       29.99      5.31 o
   2   1  10     1882.99     1935.53     23.53 o
   3   1  10       14.43        9.18      2.22 o
   4   1  10        0.81       -2.32      2.32 o
   5   1  10       10.56        6.70      3.37 o
   6   1  10      126.39      130.90      5.79 o
   7   1  10        2.11        0.89      3.48 o
   8   1  10        1.64        1.93      3.97 o
   9   1  10        0.03        1.80      5.58 o
  10   1  10        0.00       -5.52      5.52 o
  11   1  10        5.40        7.35      6.69 o
  12   1  10        0.03       -7.01     17.52 o
 -13   2  10        0.19       -2.92      6.70 o
 -12   2  10       31.18       23.17      6.18 o
 -11   2  10        0.01        2.32      3.75 o
 -10   2  10        1.28        0.97      3.37 o
  -9   2  10       35.32       32.02      6.60 o
  -8   2  10       22.20        9.89      3.84 o
  -7   2  10      104.33       89.76      6.86 o
  -6   2  10      422.31      423.44     11.76 o
  -5   2  10       67.86       64.40      3.77 o
  -4   2  10      175.35      128.11      5.20 o
  -3   2  10      423.19      387.21      7.84 o
  -2   2  10     1104.02     1069.84     13.67 o
  -1   2  10     1152.88     1148.85     18.96 o
   0   2  10      180.76      167.96      8.92 o
   1   2  10      581.03      501.84     14.43 o
   2   2  10     1018.85      997.87     13.91 o
   3   2  10      213.25      186.94      6.47 o
   4   2  10      585.36      596.79     10.65 o
   5   2  10      471.20      472.37      9.82 o
   6   2  10       11.01        3.72      3.44 o
   7   2  10       19.19       18.26      4.12 o
   8   2  10      123.63      120.35      8.06 o
   9   2  10        6.42        2.72      5.18 o
  10   2  10        1.71       -2.22      5.85 o
  11   2  10        1.87        0.35      6.65 o
 -13   3  10       16.99       15.59      8.07 o
 -12   3  10       12.24        0.25      5.61 o
 -11   3  10        0.52       -5.36      5.36 o
 -10   3  10       67.41       65.61      6.02 o
  -9   3  10        0.80       -3.34      3.34 o
  -8   3  10      479.84      545.99     12.97 o
  -7   3  10       24.74       28.74      2.49 o
  -6   3  10      180.85      164.12      5.44 o
  -5   3  10      246.53      297.94      7.14 o
  -4   3  10      846.69      855.66     21.06 o
  -3   3  10      111.72      115.68      4.87 o
  -2   3  10      945.50     1004.14     12.62 o
  -1   3  10      285.70      269.33      8.39 o
   0   3  10        1.56        2.31      3.83 o
   1   3  10        6.26        1.54      2.42 o
   2   3  10        9.94        5.75      2.76 o
   3   3  10      564.88      530.76      9.85 o
   4   3  10      233.20      228.48      8.30 o
   5   3  10       59.96       75.81      5.87 o
   6   3  10      378.50      375.27      9.49 o
   7   3  10       36.81       31.51      4.54 o
   8   3  10      276.36      244.52     10.32 o
   9   3  10       16.06       14.56      5.21 o
  10   3  10        2.63       -4.74      4.74 o
  11   3  10        8.42        0.43      6.75 o
 -13   4  10        0.02       -0.12      7.28 o
 -12   4  10        0.01        6.25      6.95 o
 -11   4  10       14.53        2.75      6.66 o
 -10   4  10       25.68       23.33      5.90 o
  -9   4  10       43.19       60.01      9.09 o
  -8   4  10       25.08       29.41      5.70 o
  -7   4  10      113.68      121.50      6.68 o
  -6   4  10      289.38      316.05      7.82 o
  -5   4  10     1124.94     1153.25     15.03 o
  -4   4  10      723.57      709.73     11.20 o
  -3   4  10      658.66      653.22     10.31 o
  -2   4  10     2634.72     2612.38     27.85 o
  -1   4  10       58.91       42.08      4.37 o
   0   4  10       90.32       98.87      6.05 o
   1   4  10      460.35      438.94      9.21 o
   2   4  10     1243.69     1246.21     16.45 o
   3   4  10       18.55       10.67      3.26 o
   4   4  10       11.33       12.17      3.40 o
   5   4  10      531.04      539.96     10.83 o
   6   4  10      124.23      108.91      6.18 o
   7   4  10       18.52       15.11      4.11 o
   8   4  10      130.54      129.00      8.47 o
   9   4  10        6.07        0.22      4.83 o
  10   4  10        1.73        2.54      5.35 o
  11   4  10       27.78       24.49      8.07 o
 -13   5  10       47.65       58.64     12.14 o
 -12   5  10        9.00       12.95      7.39 o
 -11   5  10       11.80        9.93      6.49 o
 -10   5  10       38.30       69.46      9.05 o
  -9   5  10       54.60       60.89      7.12 o
  -8   5  10      180.73      176.00      6.43 o
  -7   5  10       75.71       77.40      4.62 o
  -6   5  10      119.88      126.48      5.63 o
  -5   5  10       94.71       61.70      4.25 o
  -4   5  10      450.81      447.11      8.87 o
  -3   5  10        0.29        2.59      2.93 o
  -2   5  10      857.02      860.07     17.54 o
  -1   5  10      659.44      660.30     12.15 o
   0   5  10        4.33       13.37      2.83 o
   1   5  10      166.25      151.40      5.99 o
   2   5  10       68.08       64.81      4.39 o
   3   5  10        3.91        5.14      2.91 o
   4   5  10      167.64      162.47      6.36 o
   5   5  10        0.32        2.85      2.90 o
   6   5  10       45.69       36.20      4.09 o
   7   5  10       38.84       34.15      6.69 o
   8   5  10        1.03        1.29      4.59 o
   9   5  10        0.03       -4.74      4.74 o
  10   5  10        0.00        8.21      5.42 o
  11   5  10        1.72       -2.96      6.08 o
 -12   6  10        1.35       -2.46      7.21 o
 -11   6  10       44.77       28.55      8.00 o
 -10   6  10        0.36        4.63      6.21 o
  -9   6  10      106.88      133.55      9.53 o
  -8   6  10       66.16       69.94      5.11 o
  -7   6  10      568.93      581.50     11.88 o
  -6   6  10       58.57       63.38      5.00 o
  -5   6  10      152.56      205.67      7.62 o
  -4   6  10       60.19       56.32      5.59 o
  -3   6  10       48.44       65.47      5.34 o
  -2   6  10       51.22       53.00      4.67 o
  -1   6  10      629.15      652.94     13.05 o
   0   6  10        4.10        2.08      2.60 o
   1   6  10      392.65      347.64      8.11 o
   2   6  10        0.87       -1.57      2.53 o
   3   6  10      483.30      491.94     12.35 o
   4   6  10        6.92       15.53      3.47 o
   5   6  10        3.77       -0.87      2.86 o
   6   6  10      153.85      201.52     10.03 o
   7   6  10        0.78        3.63      4.68 o
   8   6  10      236.45      225.56     11.14 o
   9   6  10      126.57      115.04      8.82 o
  10   6  10       18.91       18.65      6.34 o
  11   6  10        3.90        7.65      6.21 o
 -12   7  10        0.53        4.63      7.66 o
 -11   7  10        6.21       -0.89      6.34 o
 -10   7  10        0.02       -4.50      6.10 o
  -9   7  10      160.84      173.25     13.99 o
  -8   7  10       43.64       41.03      4.73 o
  -7   7  10       27.22       31.94      4.47 o
  -6   7  10       65.57       56.70      5.14 o
  -5   7  10      275.04      299.86     10.74 o
  -4   7  10      598.21      608.46     14.71 o
  -3   7  10       88.05       77.42      6.75 o
  -2   7  10       10.74        8.45      4.21 o
  -1   7  10      279.25      265.91     11.01 o
   0   7  10        5.40        6.26      3.02 o
   1   7  10      316.28      311.33      7.88 o
   2   7  10        6.35        7.40      3.12 o
   3   7  10      411.38      453.15      9.77 o
   4   7  10       10.63        4.30      3.33 o
   5   7  10       37.06       31.95      4.67 o
   6   7  10       47.11       21.68      4.95 o
   7   7  10       57.25       75.51      7.17 o
   8   7  10       52.24       66.71      7.33 o
   9   7  10       16.51       19.02      6.14 o
  10   7  10        0.05       -2.42      5.69 o
 -12   8  10        7.31        0.02      7.66 o
 -11   8  10        5.90       -0.97      7.16 o
 -10   8  10       27.39       27.30      8.85 o
  -9   8  10        0.10       -3.74      3.74 o
  -8   8  10       47.03       31.89      5.28 o
  -7   8  10       10.33        0.76      4.05 o
  -6   8  10      138.24      135.66     10.92 o
  -5   8  10        2.71       -2.19      3.91 o
  -4   8  10      229.42      244.63     11.12 o
  -3   8  10        5.18        1.27      3.89 o
  -2   8  10       49.96       44.35      5.83 o
  -1   8  10      762.83      786.26     15.88 o
   0   8  10      212.48      187.73      8.53 o
   1   8  10        0.23       -2.89      2.89 o
   2   8  10      285.11      287.50      9.22 o
   3   8  10      192.09      198.68      9.67 o
   4   8  10      166.63      211.04     12.41 o
   5   8  10       24.38       14.77      5.31 o
   6   8  10        3.08        9.63      5.40 o
   7   8  10        7.98       10.60      5.69 o
   8   8  10       14.25        4.57      5.37 o
   9   8  10       30.55       29.93      6.66 o
  10   8  10        0.82        3.23      6.24 o
 -11   9  10        9.13       -0.97      9.10 o
 -10   9  10       14.04       14.64     10.61 o
  -9   9  10       25.73       36.98      7.45 o
  -8   9  10        7.26        6.75      5.06 o
  -7   9  10        7.38        1.91      4.67 o
  -6   9  10       13.72       18.63      5.06 o
  -5   9  10      223.68      217.84     10.83 o
  -4   9  10      522.87      546.73     17.60 o
  -3   9  10       93.37       81.36      7.45 o
  -2   9  10      129.52      143.82      9.19 o
  -1   9  10       17.27        7.69      4.22 o
   0   9  10       17.41       19.17      3.88 o
   1   9  10       66.02       73.40      5.52 o
   2   9  10       63.32       52.78      5.07 o
   3   9  10      152.65      168.41      7.82 o
   4   9  10       30.22       22.50      4.48 o
   5   9  10       69.18       79.09      7.68 o
   6   9  10        1.91       -5.01      5.11 o
   7   9  10      276.27      337.66     14.76 o
   8   9  10        0.63        4.28      6.33 o
   9   9  10        0.02       -5.74      5.84 o
 -11  10  10       23.83       17.52     22.77 o
 -10  10  10       14.44       17.47     11.00 o
  -9  10  10       10.00       17.15      5.74 o
  -8  10  10        3.37        4.39      6.33 o
  -7  10  10        3.02        1.50      4.92 o
  -6  10  10      111.34       94.63     12.73 o
  -5  10  10       28.05       24.19      5.93 o
  -4  10  10       80.03       86.21      8.18 o
  -3  10  10       62.30       79.76      8.68 o
  -2  10  10      105.47      104.76      8.67 o
  -1  10  10      127.37      112.57      9.00 o
   0  10  10       15.47       12.90      4.35 o
   1  10  10      268.68      302.25     11.31 o
   2  10  10       23.72       24.33      4.43 o
   3  10  10        1.86       -0.05      4.00 o
   4  10  10       26.90       36.20      5.82 o
   5  10  10       35.74       30.48      6.41 o
   6  10  10        0.01        0.25      5.41 o
   7  10  10        1.34        1.52      6.01 o
   8  10  10       84.08       70.73      8.64 o
   9  10  10       30.61       26.93      7.70 o
 -10  11  10       43.90       23.30     10.87 o
  -9  11  10       53.20       54.05      8.91 o
  -8  11  10      122.99      130.50     12.35 o
  -7  11  10       42.70       30.24      7.45 o
  -6  11  10       60.13       34.17      6.96 o
  -5  11  10        2.08        1.07      5.25 o
  -4  11  10        0.55       -1.83      5.22 o
  -3  11  10      136.25      131.83     10.04 o
  -2  11  10       51.45       36.51      9.55 o
  -1  11  10      107.69       92.81      8.86 o
   0  11  10       73.33       58.54      6.30 o
   1  11  10      147.75      144.54      8.52 o
   2  11  10        0.82        1.99      4.28 o
   3  11  10      461.68      487.39     12.80 o
   4  11  10       62.42       88.08     11.79 o
   5  11  10        3.76       -3.92      5.10 o
   6  11  10        4.21       -5.88      5.88 o
   7  11  10       49.89       58.80      8.30 o
   8  11  10       43.56       57.24     12.75 o
  -9  12  10        0.74       -0.70      6.22 o
  -8  12  10       64.89       85.29      9.32 o
  -7  12  10        1.73       -1.10      8.51 o
  -6  12  10        6.17       -0.46      5.76 o
  -5  12  10        0.12       -4.33      5.92 o
  -4  12  10        0.18        2.69      6.14 o
  -3  12  10      342.61      350.36     15.76 o
  -2  12  10      130.89      129.34     10.43 o
  -1  12  10       42.99       37.50     10.15 o
   0  12  10      285.04      229.29     11.78 o
   1  12  10      187.83      211.62     10.71 o
   2  12  10      258.39      258.53     12.13 o
   3  12  10        7.13        7.05      5.15 o
   4  12  10      274.31      268.00     14.82 o
   5  12  10       37.06       40.84      8.90 o
   6  12  10       85.46       72.28      8.62 o
   7  12  10        5.99        9.92      6.81 o
  -8  13  10       28.89       31.87      7.59 o
  -7  13  10      117.97      165.85     14.94 o
  -6  13  10       13.08       14.93      7.56 o
  -5  13  10      104.38      113.86     11.04 o
  -4  13  10        2.07       -2.77      6.70 o
  -3  13  10       90.07      113.24     10.51 o
  -2  13  10       12.66       -0.75      6.91 o
  -1  13  10       41.27       32.10      7.28 o
   0  13  10        7.55        1.04      5.56 o
   1  13  10        0.07        4.38      5.88 o
   2  13  10        2.21       -4.54      4.54 o
   3  13  10        9.20       15.61      6.20 o
   4  13  10       40.08       37.43      7.31 o
   5  13  10        5.29       -0.89      6.78 o
   6  13  10       49.41       49.90     12.99 o
  -7  14  10        8.93        7.65      7.01 o
  -6  14  10        0.09       -6.98      6.98 o
  -5  14  10        3.46        2.84      7.50 o
  -4  14  10       10.01       10.90      7.15 o
  -3  14  10        1.24       -6.50      6.50 o
  -2  14  10        3.54       -2.01      6.38 o
  -1  14  10        1.04       -5.78      5.78 o
   0  14  10       43.06       21.24      6.71 o
   1  14  10       34.45       23.12      6.87 o
   2  14  10       49.64       37.92      7.18 o
   3  14  10       49.03       37.57      7.57 o
   4  14  10        8.18       -0.56      6.09 o
   5  14  10        6.67        4.91      8.09 o
  -5  15  10        1.00        0.16      9.52 o
  -4  15  10       18.76       -4.24     12.98 o
  -3  15  10       10.74       -0.54      9.40 o
  -2  15  10        0.08       -6.44      6.90 o
  -1  15  10       12.73       -4.39      6.82 o
   0  15  10        4.48       -5.90      6.78 o
   1  15  10        8.14        1.07      6.63 o
   2  15  10        1.11       -0.05      8.62 o
   3  15  10       31.13       21.41      7.18 o
   4  15  10        2.40        8.21      7.65 o
  -3  16  10        0.02       -7.45      7.45 o
  -2  16  10        7.00       -7.22      7.22 o
  -1  16  10        0.40       -6.42      7.73 o
   0  16  10        6.97        6.75      7.37 o
   1  16  10        6.74        4.57      8.05 o
 -13   0  11      113.00       99.63     13.48 o
 -11   0  11      340.10      342.88     17.44 o
  -9   0  11        2.89        3.95      4.23 o
  -7   0  11      766.86      819.66     22.57 o
  -5   0  11       65.01       65.10      6.24 o
  -3   0  11       73.40       54.95      8.96 o
  -1   0  11        8.55       11.39      4.92 o
   1   0  11       25.87       41.81      6.78 o
   3   0  11      764.26      810.39     19.70 o
   5   0  11        0.02        0.45      4.68 o
   7   0  11      104.29      131.46     11.34 o
   9   0  11       16.42       14.23      8.68 o
  11   0  11       65.80       75.14     13.03 o
 -13   1  11       65.91       86.41     16.94 o
 -12   1  11        4.26        5.56      4.73 o
 -11   1  11      214.15      200.38      8.29 o
 -10   1  11       28.13       22.52      4.22 o
  -9   1  11        3.71        1.53      3.10 o
  -8   1  11      226.58      207.41      9.87 o
  -7   1  11      693.86      595.72     15.27 o
  -6   1  11     1107.63     1075.24     13.74 o
  -5   1  11      757.25      786.05     11.86 o
  -4   1  11     1135.53     1186.25     15.52 o
  -3   1  11      143.53      164.02      6.01 o
  -2   1  11      524.53      486.60      9.06 o
  -1   1  11      553.46      577.28     18.23 o
   0   1  11      455.93      481.46     11.49 o
   1   1  11      515.83      473.22     11.58 o
   2   1  11        1.11       -2.22      2.22 o
   3   1  11      196.09      208.15      6.94 o
   4   1  11        4.65        2.45      2.74 o
   5   1  11       48.73       60.16      5.25 o
   6   1  11       29.59       26.36      4.73 o
   7   1  11      144.83      145.84      7.98 o
   8   1  11       42.36       30.27      6.05 o
   9   1  11      282.97      279.80     12.79 o
  10   1  11        5.50        0.09      6.07 o
  11   1  11       45.33       48.32      8.96 o
 -13   2  11       12.71        2.91      7.84 o
 -12   2  11        4.14        8.11      6.79 o
 -11   2  11      132.04      164.13      8.04 o
 -10   2  11       30.64       23.28      4.33 o
  -9   2  11       78.85       72.16      6.25 o
  -8   2  11       19.63       21.41      4.86 o
  -7   2  11     2141.30     2163.38     28.86 o
  -6   2  11      295.42      306.05      7.71 o
  -5   2  11      138.94      128.05      5.43 o
  -4   2  11       15.21       23.60      3.28 o
  -3   2  11     1971.31     1925.34     21.25 o
  -2   2  11      186.43      164.46      7.51 o
  -1   2  11        3.11       -0.89      3.11 o
   0   2  11      190.24      172.08      7.94 o
   1   2  11      214.58      181.61      7.57 o
   2   2  11        0.93       -1.53      2.56 o
   3   2  11       47.60       58.27      4.35 o
   4   2  11       77.27       95.65      6.16 o
   5   2  11        5.28        8.29      3.21 o
   6   2  11       54.41       60.92      5.06 o
   7   2  11      218.19      219.65      9.70 o
   8   2  11      187.26      206.25     10.70 o
   9   2  11        0.80        2.28      5.74 o
  10   2  11        9.42       15.41      7.32 o
  11   2  11        1.19       -2.23      6.80 o
 -13   3  11      131.93      116.58     12.21 o
 -12   3  11       28.83       21.92      7.09 o
 -11   3  11      176.67      181.27     11.73 o
 -10   3  11        4.42        5.62      5.39 o
  -9   3  11      169.49      160.41      8.75 o
  -8   3  11      119.79       96.10      9.08 o
  -7   3  11        0.54        2.09      4.19 o
  -6   3  11       93.89       83.56      4.50 o
  -5   3  11      159.94      168.21      5.87 o
  -4   3  11      729.13      762.83     13.63 o
  -3   3  11      378.61      352.06      9.55 o
  -2   3  11      874.04      806.94     14.81 o
  -1   3  11      911.48      921.22     16.13 o
   0   3  11      579.31      603.90     13.11 o
   1   3  11       34.28       38.09      3.84 o
   2   3  11        6.11        7.02      3.03 o
   3   3  11      710.57      755.01     12.95 o
   4   3  11       49.19       58.08      4.70 o
   5   3  11       10.21       11.38      3.51 o
   6   3  11       45.90       34.63      4.56 o
   7   3  11      123.87      105.08      6.70 o
   8   3  11       19.69        8.74      5.61 o
   9   3  11       19.69       13.76      6.75 o
  10   3  11        0.19        6.82      7.02 o
  11   3  11        0.00        6.77      7.83 o
 -12   4  11       52.73       55.11      9.46 o
 -11   4  11       16.64       12.38      7.02 o
 -10   4  11       39.02       39.32      7.01 o
  -9   4  11       18.02       11.17      5.91 o
  -8   4  11       63.88       87.69      7.47 o
  -7   4  11      509.24      529.73      9.57 o
  -6   4  11      461.99      479.36      9.46 o
  -5   4  11      112.48      154.97      9.39 o
  -4   4  11       42.23       50.68      4.43 o
  -3   4  11      963.44     1009.76     15.59 o
  -2   4  11      964.07      988.79     16.70 o
  -1   4  11      698.62      766.95     14.78 o
   0   4  11     1150.86     1257.59     19.70 o
   1   4  11       44.60       56.68      4.91 o
   2   4  11      413.59      439.51      9.71 o
   3   4  11      241.11      247.72      8.43 o
   4   4  11      499.38      589.56     11.25 o
   5   4  11       11.80       10.42      3.57 o
   6   4  11       91.50       95.79      6.45 o
   7   4  11       60.91       48.45      5.93 o
   8   4  11       98.11      117.49      8.07 o
   9   4  11        0.28        2.56      6.07 o
  10   4  11       90.87       91.20      9.64 o
 -12   5  11       38.62       37.79     13.82 o
 -11   5  11       12.60       12.80      7.43 o
 -10   5  11      118.72      115.47     11.08 o
  -9   5  11       26.52       25.93      6.58 o
  -8   5  11      185.71      210.26     20.84 o
  -7   5  11       58.69       42.21      6.38 o
  -6   5  11       46.04       45.85      5.03 o
  -5   5  11       22.23       34.27      4.70 o
  -4   5  11        2.12       -2.76      2.76 o
  -3   5  11       45.64       50.70      5.00 o
  -2   5  11      559.52      588.72     11.87 o
  -1   5  11      874.21      792.45     14.13 o
   0   5  11      473.53      501.77     11.46 o
   1   5  11      136.43      123.89      5.79 o
   2   5  11      301.40      297.18      9.59 o
   3   5  11      100.79       74.20      4.99 o
   4   5  11        0.32       -0.36      2.97 o
   5   5  11       37.31       28.28      3.87 o
   6   5  11        3.24       -0.36      3.53 o
   7   5  11       14.00        1.44      4.58 o
   8   5  11       23.03       25.43      6.07 o
   9   5  11        2.49       -2.78      5.48 o
  10   5  11        1.11       -2.59      6.13 o
 -12   6  11        3.62        2.82      9.07 o
 -11   6  11        7.87        8.24      8.62 o
 -10   6  11       28.16       16.39      8.62 o
  -9   6  11       33.80       38.90      9.36 o
  -8   6  11       42.52       52.65      9.52 o
  -7   6  11        5.30        5.31      3.64 o
  -6   6  11      231.21      216.35      9.12 o
  -5   6  11        0.20       -3.45      3.45 o
  -4   6  11      288.90      249.39     10.87 o
  -3   6  11        0.13       -0.31      3.51 o
  -2   6  11      639.60      579.63     18.41 o
  -1   6  11        2.95       -2.98      2.98 o
   0   6  11      152.15      148.07      7.31 o
   1   6  11       16.08       11.57      3.20 o
   2   6  11      349.19      338.12      8.67 o
   3   6  11      476.13      495.36     10.42 o
   4   6  11      235.70      257.59      8.72 o
   5   6  11        9.12        9.49      3.67 o
   6   6  11        0.56        2.91      4.17 o
   7   6  11       76.25       83.46      9.77 o
   8   6  11      225.09      235.60     11.63 o
   9   6  11        9.49        2.74      5.66 o
  10   6  11        0.58        7.00      7.12 o
 -11   7  11      109.98      100.86     13.81 o
 -10   7  11       23.57       19.70      9.35 o
  -9   7  11        9.67        7.37      7.82 o
  -8   7  11      149.62      151.83      9.93 o
  -7   7  11       12.54       11.49      4.39 o
  -6   7  11       31.42       43.95      5.57 o
  -5   7  11      431.55      407.10     12.47 o
  -4   7  11       72.98       63.74      7.05 o
  -3   7  11        1.37       -3.19      3.74 o
  -2   7  11      652.08      694.66     16.60 o
  -1   7  11        5.92        6.50      4.39 o
   0   7  11      348.96      304.30     11.15 o
   1   7  11       28.72       32.62      3.83 o
   2   7  11      197.36      202.91      7.61 o
   3   7  11       32.47       18.64      3.63 o
   4   7  11       57.15       62.95      5.07 o
   5   7  11        9.80        5.97      3.85 o
   6   7  11      151.24      142.77      9.61 o
   7   7  11        0.58       -4.75      4.75 o
   8   7  11      120.42      119.42      9.14 o
   9   7  11       25.92        9.72      6.12 o
  10   7  11        0.54       -5.73      5.73 o
 -11   8  11       14.61       19.70     10.51 o
 -10   8  11       45.10       47.22     10.94 o
  -9   8  11        0.01       14.44      8.07 o
  -8   8  11        1.10       -0.04      4.30 o
  -7   8  11       81.89       73.73      7.55 o
  -6   8  11      331.35      316.77     11.79 o
  -5   8  11      205.34      202.13     10.42 o
  -4   8  11       94.91      103.17     10.08 o
  -3   8  11        0.01       -3.87      3.87 o
  -2   8  11      234.22      205.19     14.51 o
  -1   8  11        3.93       -1.01      4.21 o
   0   8  11       58.03       51.31      5.47 o
   1   8  11        0.47        3.00      3.38 o
   2   8  11      221.10      255.54      9.38 o
   3   8  11        8.50        3.74      3.64 o
   4   8  11       55.02       54.96      5.63 o
   5   8  11        7.72        5.45      4.95 o
   6   8  11        0.14       -4.53      5.81 o
   7   8  11        2.35       -5.89      5.89 o
   8   8  11        0.06        3.05      6.44 o
   9   8  11        3.99        0.35      6.09 o
 -11   9  11        0.22      -16.35     16.35 o
 -10   9  11        5.10       -1.28     11.12 o
  -9   9  11       31.62       21.92     13.70 o
  -8   9  11      118.67      133.05      9.80 o
  -7   9  11        0.23       -3.06      4.45 o
  -6   9  11       70.48       83.87      7.75 o
  -5   9  11        3.06       -0.61      4.68 o
  -4   9  11      156.65      177.95     12.62 o
  -3   9  11       17.38       14.24      5.16 o
  -2   9  11      252.70      249.81     12.09 o
  -1   9  11       63.11       61.06      7.32 o
   0   9  11        5.00        2.05      4.27 o
   1   9  11       13.07       18.59      4.18 o
   2   9  11      543.34      540.57     12.41 o
   3   9  11        0.09        4.73      3.67 o
   4   9  11       37.63       44.14      5.45 o
   5   9  11      207.41      215.89     11.77 o
   6   9  11       81.96       93.26      8.77 o
   7   9  11        9.90       10.37      6.55 o
   8   9  11        7.93       18.26      6.92 o
   9   9  11        2.99       -6.69      6.69 o
 -10  10  11        1.91        0.63      9.28 o
  -9  10  11       48.94       68.15     14.82 o
  -8  10  11       34.85       26.15      6.98 o
  -7  10  11       19.48       28.66      6.20 o
  -6  10  11      248.79      242.49     15.53 o
  -5  10  11        4.97        2.90      5.39 o
  -4  10  11        8.42        1.65      4.82 o
  -3  10  11        8.77        9.51      5.64 o
  -2  10  11        4.65        5.44      5.57 o
  -1  10  11        0.76       -4.91      4.91 o
   0  10  11       88.99       87.65      8.88 o
   1  10  11        4.00       -4.02      4.02 o
   2  10  11        0.25       -2.16      4.38 o
   3  10  11        0.57       -2.13      4.07 o
   4  10  11       12.89        6.73      5.13 o
   5  10  11       89.53       83.00      8.52 o
   6  10  11       99.41       99.26      9.47 o
   7  10  11       29.60       36.66      7.84 o
   8  10  11       52.24       64.27      9.13 o
  -9  11  11        0.00        0.21      5.72 o
  -8  11  11      161.98      151.67     11.89 o
  -7  11  11        0.23        6.54      6.28 o
  -6  11  11       23.30       24.16      8.09 o
  -5  11  11        0.04       -2.18      5.28 o
  -4  11  11       18.76       21.58      6.47 o
  -3  11  11       54.23       41.66      7.26 o
  -2  11  11       51.09       57.57      8.21 o
  -1  11  11        9.22        8.16      6.06 o
   0  11  11       26.44        9.46      9.69 o
   1  11  11       28.62       30.47      6.27 o
   2  11  11       44.61       55.42      6.60 o
   3  11  11      107.50       95.18      7.76 o
   4  11  11        5.79        2.95      6.31 o
   5  11  11        0.04        1.74      5.45 o
   6  11  11        3.86        1.15      6.30 o
   7  11  11       13.61       15.68      7.09 o
  -8  12  11       70.82       81.87      9.09 o
  -7  12  11       63.15       58.25      8.95 o
  -6  12  11       13.21        0.53      6.59 o
  -5  12  11       38.38       28.95      7.79 o
  -4  12  11      103.28      106.92     10.02 o
  -3  12  11       38.15       39.19      7.57 o
  -2  12  11       25.86       34.99      7.63 o
  -1  12  11        0.88       -1.15      6.72 o
   0  12  11       11.49        4.11      5.93 o
   1  12  11       11.24        6.21      5.61 o
   2  12  11       50.51       39.59      6.03 o
   3  12  11       18.58        6.15      5.68 o
   4  12  11       47.87       35.16      8.33 o
   5  12  11        4.24       -1.75      6.84 o
   6  12  11       18.92       -0.84      7.00 o
  -7  13  11       84.63       79.26     10.42 o
  -6  13  11        8.51        3.25      6.87 o
  -5  13  11       13.02       -2.52      7.08 o
  -4  13  11       41.86       29.41      7.74 o
  -3  13  11        0.04       -4.20      6.37 o
  -2  13  11       27.34       19.37      7.61 o
  -1  13  11        0.18       -7.36      7.36 o
   0  13  11        0.41       -5.29      6.75 o
   1  13  11       43.64       42.01      8.79 o
   2  13  11        9.46        8.18      6.29 o
   3  13  11        0.91       -5.82      5.82 o
   4  13  11        4.22       -5.52      6.65 o
   5  13  11       16.32       -2.40      7.06 o
  -6  14  11        4.33        3.66      8.08 o
  -5  14  11       10.80       11.26      8.21 o
  -4  14  11      149.20      132.99     12.27 o
  -3  14  11       10.51       10.72      7.86 o
  -2  14  11        3.57       -9.12      9.12 o
  -1  14  11        9.32       -2.46      7.81 o
   0  14  11        0.70       -8.02      8.02 o
   1  14  11       18.74       12.83      6.55 o
   2  14  11        9.70       11.22     10.16 o
   3  14  11       40.83       34.22      8.58 o
   4  14  11       40.55       53.74      9.82 o
  -4  15  11        0.02       -7.12      7.12 o
  -3  15  11        9.22        5.58      7.80 o
  -2  15  11       21.00       23.79      8.44 o
  -1  15  11        8.00       -6.43      7.40 o
   0  15  11        4.15       -8.45      8.45 o
   1  15  11        2.79       -2.64      6.93 o
   2  15  11        4.89       13.45      7.80 o
 -12   0  12        0.22       -0.02      7.58 o
 -10   0  12       66.32       76.83      8.08 o
  -8   0  12       56.34       68.87      8.84 o
  -6   0  12       20.30       28.65      4.85 o
  -4   0  12       37.95       28.56      5.86 o
  -2   0  12      202.52      183.50     11.51 o
   0   0  12       28.72       42.72      6.78 o
   2   0  12      278.12      242.14     14.23 o
   4   0  12       17.42       20.53      5.74 o
   6   0  12       38.54       45.87      8.11 o
   8   0  12        0.00       -2.58      6.95 o
  10   0  12        5.22       -4.76      9.52 o
 -12   1  12        0.03       -2.51      5.80 o
 -11   1  12        5.11       13.17      4.26 o
 -10   1  12        0.10       -1.17      3.56 o
  -9   1  12        3.12        5.67      3.72 o
  -8   1  12      109.54      125.95      8.66 o
  -7   1  12       12.25       11.09      4.62 o
  -6   1  12       14.88       16.16      2.76 o
  -5   1  12        4.94       11.19      3.31 o
  -4   1  12      487.63      545.30     11.90 o
  -3   1  12       39.74       36.40      4.43 o
  -2   1  12      176.76      166.61      7.79 o
  -1   1  12      147.61      120.62      7.19 o
   0   1  12       56.97       49.12      5.22 o
   1   1  12        6.33       17.34      4.14 o
   2   1  12       64.64       58.69      6.93 o
   3   1  12       26.23       27.26      4.14 o
   4   1  12        4.92        7.01      3.79 o
   5   1  12        7.53        7.44      3.93 o
   6   1  12      199.96      162.15      8.48 o
   7   1  12        2.99       -2.48      4.48 o
   8   1  12        7.45       16.29      6.04 o
   9   1  12        2.76       -0.31      6.03 o
  10   1  12       17.72       12.55      7.05 o
 -12   2  12        2.25       -0.50      5.75 o
 -11   2  12        6.30        5.52      4.61 o
 -10   2  12       13.30       13.53      4.52 o
  -9   2  12       21.97       30.23      4.90 o
  -8   2  12        3.77       -1.42      4.08 o
  -7   2  12      312.08      331.21     14.90 o
  -6   2  12        7.39        2.65      2.73 o
  -5   2  12      606.58      599.70     12.01 o
  -4   2  12       29.93       20.26      3.73 o
  -3   2  12      251.30      249.99      8.90 o
  -2   2  12      439.74      467.19     16.89 o
  -1   2  12       21.72        6.43      5.09 o
   0   2  12       73.17       56.06      6.27 o
   1   2  12      423.89      433.01     11.78 o
   2   2  12       75.30       85.98      6.10 o
   3   2  12       43.70       34.56      4.76 o
   4   2  12       30.15       21.85      4.30 o
   5   2  12       14.82       10.40      4.17 o
   6   2  12       37.34       34.46      5.44 o
   7   2  12      171.03      162.20     11.63 o
   8   2  12        4.21       -5.30      5.30 o
   9   2  12       31.06       19.66      6.60 o
  10   2  12        0.03        5.62      7.16 o
 -12   3  12        1.24       -1.31      6.49 o
 -11   3  12       18.34        2.01      5.68 o
 -10   3  12        1.72        1.85      5.34 o
  -9   3  12       48.67       64.38      8.55 o
  -8   3  12       63.18       73.91      7.93 o
  -7   3  12        7.61       10.11      5.80 o
  -6   3  12       24.87       13.03      3.14 o
  -5   3  12       18.27        2.87      3.04 o
  -4   3  12       76.59       99.99      7.07 o
  -3   3  12      127.33      115.37      6.71 o
  -2   3  12      383.02      367.70     10.47 o
  -1   3  12       35.95       25.19      4.43 o
   0   3  12       67.58       76.81      6.11 o
   1   3  12       88.29       71.99      6.29 o
   2   3  12       33.28       38.80      4.52 o
   3   3  12        2.76        0.94      3.06 o
   4   3  12       54.06       49.00      5.11 o
   5   3  12       34.85       37.59      5.05 o
   6   3  12       10.13       14.58      4.75 o
   7   3  12        0.39        1.95      4.95 o
   8   3  12       13.31        7.94      6.12 o
   9   3  12        4.71        4.75      6.10 o
  10   3  12        8.29       12.99      7.86 o
 -12   4  12       15.88        8.40      9.86 o
 -11   4  12        4.18        4.09      8.67 o
 -10   4  12       16.59        3.47      6.71 o
  -9   4  12       54.83       69.75     10.56 o
  -8   4  12       75.36       77.36     10.46 o
  -7   4  12      278.94      248.77     16.51 o
  -6   4  12       11.68        6.45      3.39 o
  -5   4  12      117.15      126.28      7.48 o
  -4   4  12       60.50       77.70      5.34 o
  -3   4  12     1638.76     1685.61     22.00 o
  -2   4  12       64.91       78.37      6.10 o
  -1   4  12      291.42      267.69     11.40 o
   0   4  12        1.83        2.20      3.35 o
   1   4  12       44.45       50.96      4.97 o
   2   4  12      394.86      423.11     10.59 o
   3   4  12       55.29       59.52      4.96 o
   4   4  12      169.08      175.77      9.49 o
   5   4  12      341.89      363.54     11.71 o
   6   4  12       69.80       77.62      7.64 o
   7   4  12       31.86       30.97      6.48 o
   8   4  12      192.02      177.88     11.06 o
   9   4  12       11.92        5.10      6.75 o
  10   4  12        0.68        7.35      7.46 o
 -12   5  12        5.79       19.00      9.99 o
 -11   5  12       10.32       14.59      9.09 o
 -10   5  12        2.94        2.55      7.92 o
  -9   5  12       16.07       11.42      7.74 o
  -8   5  12      100.82      122.05     13.12 o
  -7   5  12       25.94       22.11      4.20 o
  -6   5  12      217.17      253.46     10.40 o
  -5   5  12        2.21        6.58      3.95 o
  -4   5  12      253.40      243.40     10.78 o
  -3   5  12      185.20      169.11      8.57 o
  -2   5  12      162.42      170.01      7.66 o
  -1   5  12       18.94       33.00      4.48 o
   0   5  12      164.12      165.64      7.87 o
   1   5  12       49.65       42.86      4.21 o
   2   5  12       11.14        7.55      3.22 o
   3   5  12       16.18       18.93      3.63 o
   4   5  12        0.81       -2.68      3.06 o
   5   5  12       47.57       32.08      4.51 o
   6   5  12       71.72       61.55      7.59 o
   7   5  12        0.17       -5.83      5.83 o
   8   5  12       66.13       52.68     11.84 o
   9   5  12        5.32       -3.47      7.83 o
 -11   6  12       14.48       -1.65      8.39 o
 -10   6  12       20.35        6.42     10.60 o
  -9   6  12        0.91       -5.51      6.48 o
  -8   6  12       21.01       20.97      8.08 o
  -7   6  12        5.40       -0.05      3.64 o
  -6   6  12        2.71        4.11      4.01 o
  -5   6  12      233.22      226.39     13.82 o
  -4   6  12       21.17       22.86      4.86 o
  -3   6  12        8.08       14.62      4.13 o
  -2   6  12       14.57       12.83      4.44 o
  -1   6  12       78.57       68.33      6.29 o
   0   6  12        3.29        2.19      3.55 o
   1   6  12      725.87      766.88     12.81 o
   2   6  12      215.15      235.38      8.29 o
   3   6  12       31.12       27.85      4.21 o
   4   6  12      154.43      163.93      9.04 o
   5   6  12       43.15       53.22      5.16 o
   6   6  12      129.74      137.29      8.81 o
   7   6  12       70.11       79.98      8.90 o
   8   6  12       12.09       11.40      9.05 o
   9   6  12       15.55       16.81      7.37 o
 -11   7  12        0.29       -0.98     10.83 o
 -10   7  12        0.03       -4.48     16.70 o
  -9   7  12        0.80        2.77      9.47 o
  -8   7  12        1.38      -10.06     10.06 o
  -7   7  12       12.41       14.90      4.78 o
  -6   7  12        1.21       -1.45      4.10 o
  -5   7  12       13.12       30.60      5.39 o
  -4   7  12      111.93      115.82      8.22 o
  -3   7  12      248.72      257.43     13.42 o
  -2   7  12      245.88      228.88     10.50 o
  -1   7  12        0.10       -1.44      3.87 o
   0   7  12       95.09       88.51      7.27 o
   1   7  12       19.87       13.35      3.77 o
   2   7  12        1.08        9.22      3.76 o
   3   7  12        3.20        2.58      3.34 o
   4   7  12       39.31       52.07      5.39 o
   5   7  12        7.57        4.94      4.72 o
   6   7  12        3.81       -2.02      5.35 o
   7   7  12       93.10       97.95      9.46 o
   8   7  12       15.25        4.84      7.75 o
   9   7  12        0.75       -6.08      6.91 o
 -10   8  12        2.87       -4.23      8.41 o
  -9   8  12        0.58       -5.92     19.27 o
  -8   8  12       40.70       27.79      9.10 o
  -7   8  12        0.05       -0.35      4.15 o
  -6   8  12        0.58       -3.93      3.93 o
  -5   8  12       56.24       40.77      6.16 o
  -4   8  12       94.57      107.16      8.43 o
  -3   8  12      287.43      294.13     12.34 o
  -2   8  12      128.84      145.87      9.74 o
  -1   8  12       65.90       41.22      5.90 o
   0   8  12      190.63      211.25     10.68 o
   1   8  12      132.36      146.80      7.63 o
   2   8  12        3.27        3.48      3.82 o
   3   8  12       95.38       80.32      7.31 o
   4   8  12       23.62        4.97      4.22 o
   5   8  12        5.70       -5.78      5.88 o
   6   8  12        2.70       -4.68      5.57 o
   7   8  12        1.24       -8.18      8.18 o
   8   8  12        4.75       -7.03      7.03 o
 -10   9  12        0.25       -4.38      9.22 o
  -9   9  12        7.78       14.73      9.70 o
  -8   9  12       39.94       51.90      7.73 o
  -7   9  12       19.93       17.76      7.26 o
  -6   9  12       24.10       18.46      5.79 o
  -5   9  12        6.58        6.37      5.23 o
  -4   9  12       35.92       48.31      6.96 o
  -3   9  12       80.70       93.53      8.42 o
  -2   9  12       81.62      119.83      9.30 o
  -1   9  12       16.31       11.34      5.72 o
   0   9  12       17.01       17.05      5.35 o
   1   9  12       59.21       94.00      7.31 o
   2   9  12        0.12        1.52      3.91 o
   3   9  12      220.15      236.05      9.77 o
   4   9  12       36.50       26.52      5.81 o
   5   9  12        0.64       -5.14      5.18 o
   6   9  12        7.39        3.68      5.93 o
   7   9  12       10.48       11.78      6.70 o
   8   9  12        2.42       -2.97      6.48 o
  -9  10  12        0.01        3.64     16.07 o
  -8  10  12       50.10       56.94      8.44 o
  -7  10  12       42.38       39.12      6.94 o
  -6  10  12        9.06        0.95      5.17 o
  -5  10  12      163.48      174.82     11.05 o
  -4  10  12       15.59        9.35      5.84 o
  -3  10  12       88.90      127.35      9.98 o
  -2  10  12        0.35        2.57      5.46 o
  -1  10  12        0.12       -3.97      4.94 o
   0  10  12       66.96       48.88      6.99 o
   1  10  12        8.69        5.55      7.68 o
   2  10  12       20.79       24.43      7.14 o
   3  10  12       60.70       73.25      7.33 o
   4  10  12       70.29       60.32      9.05 o
   5  10  12       16.36       13.90      6.45 o
   6  10  12       85.88       86.41      9.04 o
   7  10  12       10.88        1.71      6.52 o
  -8  11  12       18.93       19.73      7.30 o
  -7  11  12       13.55        8.89      6.52 o
  -6  11  12        6.74        5.89      5.96 o
  -5  11  12       18.15        4.37      5.84 o
  -4  11  12        0.24       -2.43      5.68 o
  -3  11  12      163.63      160.18     11.43 o
  -2  11  12        0.11       -5.86      5.86 o
  -1  11  12       88.80       75.26      8.93 o
   0  11  12       32.83       25.28      7.37 o
   1  11  12       52.72       44.53      6.82 o
   2  11  12       48.78       50.52      6.65 o
   3  11  12        5.99        9.50      6.06 o
   4  11  12       36.81       60.47      9.26 o
   5  11  12        4.16       -6.78      6.78 o
   6  11  12       25.71       26.25      8.82 o
  -7  12  12       11.54       23.51      7.94 o
  -6  12  12       26.98       37.50      8.00 o
  -5  12  12        0.80       -7.31      7.31 o
  -4  12  12       15.07       10.26      7.00 o
  -3  12  12        2.52       -5.87      5.87 o
  -2  12  12       94.42       86.54      9.67 o
  -1  12  12        0.84       -5.78      5.78 o
   0  12  12      179.52      205.92     14.85 o
   1  12  12       26.18       31.18      6.66 o
   2  12  12      111.63      118.94      9.15 o
   3  12  12       15.75        8.21      6.83 o
   4  12  12       25.53       10.21     11.30 o
   5  12  12       11.98       10.96      8.04 o
  -6  13  12       41.00       45.82     10.87 o
  -5  13  12       39.49       50.93      9.12 o
  -4  13  12        1.65       -0.26      6.80 o
  -3  13  12       12.87       13.23      7.52 o
  -2  13  12        8.06      -11.22     11.63 o
  -1  13  12       61.92       87.20     10.36 o
   0  13  12       25.96       18.98      7.95 o
   1  13  12        3.09        1.85      6.10 o
   2  13  12        2.84        3.12      6.28 o
   3  13  12        1.73       -5.16      6.98 o
   4  13  12        0.00       -5.58      7.80 o
  -4  14  12        0.01       -9.47      9.47 o
  -3  14  12        9.06       11.20     10.85 o
  -2  14  12        8.11       -2.02      7.25 o
  -1  14  12        3.09       -2.50      7.16 o
   0  14  12        9.89        8.31      7.89 o
   1  14  12       31.93       24.39      8.02 o
   2  14  12        0.08        2.79      7.58 o
 -11   0  13       39.33       35.82      8.37 o
  -9   0  13       64.68      123.12     18.18 o
  -7   0  13       33.39       25.52     21.02 o
  -5   0  13     1067.89     1110.31     35.60 o
  -3   0  13      218.89      224.56     12.85 o
  -1   0  13       27.14       47.50      7.58 o
   1   0  13      708.20      684.41     21.73 o
   3   0  13      158.04      209.86     12.69 o
   5   0  13      279.83      296.34     15.89 o
   7   0  13      243.08      298.13     16.97 o
   9   0  13       17.77       13.17      9.77 o
 -12   1  13        4.60        3.30      7.40 o
 -11   1  13      204.15      211.87     10.91 o
 -10   1  13       45.81       45.54      5.63 o
  -9   1  13       26.18       33.83      6.12 o
  -8   1  13      204.46      195.16     12.79 o
  -7   1  13      113.51       99.22      9.54 o
  -6   1  13        1.97       -3.00      3.00 o
  -5   1  13       44.08       27.00      5.22 o
  -4   1  13        9.38       13.16      5.22 o
  -3   1  13        1.01        1.19      3.36 o
  -2   1  13        6.62        7.65      3.48 o
  -1   1  13       57.14       98.04      6.82 o
   0   1  13       22.60       13.96      4.26 o
   1   1  13        6.93        3.17      3.80 o
   2   1  13       42.21       37.79      5.58 o
   3   1  13      257.56      275.76     10.81 o
   4   1  13        7.14        3.65      4.06 o
   5   1  13        0.61       -4.16      4.16 o
   6   1  13        5.28       -4.47      4.47 o
   7   1  13      104.57      100.62      7.99 o
   8   1  13        2.52       -6.41      6.41 o
   9   1  13        7.76        3.07      6.27 o
 -11   2  13       19.41       14.10      5.69 o
 -10   2  13       33.03       24.07      5.97 o
  -9   2  13        7.33       17.28      5.91 o
  -8   2  13       38.77       37.90      6.59 o
  -7   2  13       42.41       49.61      6.57 o
  -6   2  13      132.58      116.78      7.62 o
  -5   2  13       10.72        6.53      4.13 o
  -4   2  13      669.93      671.92     13.86 o
  -3   2  13       87.39       92.98      6.29 o
  -2   2  13      234.37      197.51      8.92 o
  -1   2  13       77.79       63.12      5.74 o
   0   2  13      182.18      166.67      8.58 o
   1   2  13       27.46       27.78      4.92 o
   2   2  13        9.34        4.98      3.87 o
   3   2  13      310.80      319.17     11.62 o
   4   2  13       13.30       16.36      4.80 o
   5   2  13        3.19       -1.73      4.16 o
   6   2  13        0.27        1.02      4.73 o
   7   2  13      212.94      216.51     10.58 o
   8   2  13       27.96       37.92      7.01 o
   9   2  13        6.99        9.15      6.73 o
 -11   3  13        1.71        1.56      5.62 o
 -10   3  13       50.66       61.82      8.37 o
  -9   3  13       63.72       80.06     13.08 o
  -8   3  13        1.05        1.13      5.91 o
  -7   3  13      258.61      216.05     13.70 o
  -6   3  13      257.09      247.14      7.92 o
  -5   3  13       76.29       80.53      5.55 o
  -4   3  13       67.28       65.63      5.63 o
  -3   3  13       27.19       12.84      4.04 o
  -2   3  13       49.99       66.95      5.96 o
  -1   3  13      270.59      290.56     10.36 o
   0   3  13       59.87       74.18      6.33 o
   1   3  13      207.22      194.03      9.62 o
   2   3  13        0.08       -3.62      3.62 o
   3   3  13        6.57        0.48      4.08 o
   4   3  13       39.56       43.54      7.24 o
   5   3  13      104.15      111.24      7.71 o
   6   3  13        0.51       -4.35      4.35 o
   7   3  13       20.24       22.19      6.24 o
   8   3  13        1.97       -2.69      5.54 o
   9   3  13        4.34       -2.92      6.09 o
 -11   4  13        5.57       -1.44      7.46 o
 -10   4  13       29.55       18.53      6.60 o
  -9   4  13        0.07       -5.86      6.05 o
  -8   4  13       55.48       41.94      8.02 o
  -7   4  13      120.38      121.09     11.00 o
  -6   4  13       16.71        9.06      3.79 o
  -5   4  13       81.37       77.06      6.04 o
  -4   4  13       38.30       34.14      6.53 o
  -3   4  13       77.56       72.86      5.62 o
  -2   4  13        6.01        5.63      3.51 o
  -1   4  13       74.51       65.14      6.01 o
   0   4  13       57.15       37.52      5.12 o
   1   4  13       20.98       15.99      4.76 o
   2   4  13       11.68        7.05      4.03 o
   3   4  13        1.27        0.66      3.95 o
   4   4  13        0.01       -3.97      3.97 o
   5   4  13       35.41       13.83      5.66 o
   6   4  13        0.51       -4.41      4.41 o
   7   4  13       39.90       28.08      7.12 o
   8   4  13       64.77       61.81      7.98 o
   9   4  13        5.05       -4.36      6.92 o
 -11   5  13       71.13       62.72     12.61 o
 -10   5  13        0.28        4.37      8.45 o
  -9   5  13       72.14       62.18     10.76 o
  -8   5  13      211.49      173.45     15.51 o
  -7   5  13       13.47        5.51      5.96 o
  -6   5  13        1.24        2.21      3.62 o
  -5   5  13        1.24        5.28      3.84 o
  -4   5  13       28.26       16.96      4.38 o
  -3   5  13       85.09      119.52      7.54 o
  -2   5  13      128.20      103.87      7.29 o
  -1   5  13      103.21      117.34      7.02 o
   0   5  13       53.46       53.50      6.39 o
   1   5  13      461.57      533.84     18.07 o
   2   5  13        0.48        3.39      3.73 o
   3   5  13       80.64       91.59      6.60 o
   4   5  13       29.52       29.66      4.88 o
   5   5  13      138.33      148.98      8.41 o
   6   5  13       69.88       62.72      8.14 o
   7   5  13        0.38       -5.66      5.66 o
   8   5  13       17.31       15.72      7.09 o
   9   5  13        7.64        8.00      8.11 o
 -10   6  13       10.83       -7.85      8.10 o
  -9   6  13       20.77        9.82      8.12 o
  -8   6  13        4.62       11.47     10.69 o
  -7   6  13       12.61       13.82      7.89 o
  -6   6  13      143.20      147.30      8.76 o
  -5   6  13      372.00      363.77     20.07 o
  -4   6  13      109.77      130.06      8.25 o
  -3   6  13       94.18       69.91      7.29 o
  -2   6  13      231.97      228.03     10.63 o
  -1   6  13       37.33       26.69      5.19 o
   0   6  13      143.52      139.24      8.65 o
   1   6  13       69.30       66.03      6.92 o
   2   6  13       47.25       71.22      5.30 o
   3   6  13        3.13        6.21      4.00 o
   4   6  13       11.94        7.53      4.26 o
   5   6  13        7.24        6.13      5.70 o
   6   6  13       15.04       10.49      6.63 o
   7   6  13        0.02        1.73      6.91 o
   8   6  13        1.10       -6.12      6.12 o
 -10   7  13       24.55       19.99     10.54 o
  -9   7  13       11.08       -8.81     16.06 o
  -8   7  13      118.04      112.62     17.91 o
  -7   7  13       12.69       18.34      5.22 o
  -6   7  13        0.03       -2.63      4.07 o
  -5   7  13      268.17      251.94     11.82 o
  -4   7  13        7.70        4.42      4.84 o
  -3   7  13       58.88       52.93      6.27 o
  -2   7  13        8.24        5.35      4.72 o
  -1   7  13       56.84       86.60     12.32 o
   0   7  13       14.97       13.96      5.16 o
   1   7  13      121.83      124.47      8.87 o
   2   7  13      382.70      454.68     14.01 o
   3   7  13        6.93        1.65      4.00 o
   4   7  13      122.21       93.50      8.30 o
   5   7  13        6.03       -4.17      5.93 o
   6   7  13      220.98      244.89     18.47 o
   7   7  13        3.17        4.67      7.54 o
   8   7  13       25.04       13.22      8.37 o
 -10   8  13        2.03       -7.01     11.56 o
  -9   8  13       49.20       48.61     14.85 o
  -8   8  13        5.69        8.08      8.92 o
  -7   8  13       14.87        5.58      4.89 o
  -6   8  13       22.03       19.90      5.73 o
  -5   8  13       10.34       13.67      6.56 o
  -4   8  13      195.04      249.28     12.43 o
  -3   8  13       52.83       58.65      7.41 o
  -2   8  13      103.38      124.41      8.79 o
  -1   8  13        0.48        0.46      4.31 o
   0   8  13      303.82      335.26     13.57 o
   1   8  13       52.81       37.93      6.49 o
   2   8  13        1.95        5.40      4.23 o
   3   8  13        9.49        5.03      4.49 o
   4   8  13       27.95       21.39      5.21 o
   5   8  13       98.75       77.32     10.43 o
   6   8  13       16.85       19.28      7.85 o
   7   8  13       26.87        9.01      8.05 o
  -9   9  13        2.29       -3.49     17.22 o
  -8   9  13       51.44       54.03     14.73 o
  -7   9  13        4.91        7.27      5.24 o
  -6   9  13       16.65       13.89      5.71 o
  -5   9  13        0.02       -4.99      4.99 o
  -4   9  13       11.55       12.68      5.82 o
  -3   9  13      108.29      133.84     10.11 o
  -2   9  13      258.42      286.05     14.08 o
  -1   9  13       19.28       20.61      5.77 o
   0   9  13       45.63       35.72      6.61 o
   1   9  13       63.91       73.12      7.01 o
   2   9  13      302.55      325.07     12.74 o
   3   9  13       85.61       65.51      6.48 o
   4   9  13       44.89       42.09      7.13 o
   5   9  13        1.87        0.17      5.65 o
   6   9  13      101.93       87.42     10.82 o
   7   9  13        0.05       -8.09      8.09 o
  -8  10  13       35.78       65.61     25.11 o
  -7  10  13       15.18       15.28      9.39 o
  -6  10  13        1.59       -2.53      5.29 o
  -5  10  13       58.24       40.03      7.14 o
  -4  10  13      171.70      200.20     12.07 o
  -3  10  13        5.00        1.87      5.83 o
  -2  10  13        9.63       -2.84      5.26 o
  -1  10  13       53.01       31.67      6.72 o
   0  10  13       73.42       75.56      8.19 o
   1  10  13      161.24      156.42      9.55 o
   2  10  13       57.56       48.91      6.57 o
   3  10  13      138.78      139.71     10.40 o
   4  10  13        2.94       -3.69      7.32 o
   5  10  13       58.43       43.01      8.13 o
   6  10  13       13.23       12.97     10.58 o
  -7  11  13       17.61        6.66      7.02 o
  -6  11  13        3.17       -5.92      5.92 o
  -5  11  13       17.72       11.81      6.89 o
  -4  11  13       17.92       15.34      8.51 o
  -3  11  13       21.34       30.29      7.50 o
  -2  11  13       22.23       16.00      6.91 o
  -1  11  13       39.25       30.01      7.61 o
   0  11  13        6.09        8.91      6.05 o
   1  11  13       16.37        9.60      7.18 o
   2  11  13       39.92       53.69      7.06 o
   3  11  13        3.97        4.35      6.56 o
   4  11  13       11.59       13.15      9.43 o
   5  11  13       33.62       21.06      8.23 o
  -6  12  13        0.24        2.20      6.84 o
  -5  12  13        0.58       -6.26      6.26 o
  -4  12  13       77.76       85.30      9.86 o
  -3  12  13       96.25       97.31     10.37 o
  -2  12  13        2.99        3.36      6.72 o
  -1  12  13       26.50       18.14      7.50 o
   0  12  13        4.49       -5.57      5.57 o
   1  12  13       80.60       85.25     10.27 o
   2  12  13        1.08       -5.98      5.99 o
   3  12  13       23.42       13.12      7.85 o
   4  12  13        2.23       -6.30      7.76 o
  -4  13  13        2.85       -1.81      7.35 o
  -3  13  13        4.85        0.08      7.20 o
  -2  13  13        0.47       -6.70      7.42 o
  -1  13  13        2.75       -0.65      6.89 o
   0  13  13       12.21        9.75      6.88 o
   1  13  13        6.93        9.27      6.79 o
   2  13  13        0.40       -6.36      6.36 o
 -10   0  14        0.58        5.62      6.92 o
  -8   0  14        8.14        2.77      7.56 o
  -6   0  14       22.47        2.34      7.43 o
  -4   0  14      655.21      705.08     20.62 o
  -2   0  14      526.55      601.82     19.98 o
   0   0  14     1123.17     1317.02     31.76 o
   2   0  14      875.20      940.01     33.02 o
   4   0  14      781.29      912.41     24.55 o
   6   0  14      109.44      123.24     11.80 o
   8   0  14       74.98       93.93     18.70 o
 -11   1  14        0.69        6.59      5.65 o
 -10   1  14        0.06       -2.74      4.99 o
  -9   1  14        1.41       -0.78      6.06 o
  -8   1  14       31.56       12.28      5.92 o
  -7   1  14        0.14       -4.91      4.91 o
  -6   1  14       16.14       10.42      5.66 o
  -5   1  14        5.14        4.40      3.48 o
  -4   1  14       16.11        2.24      3.70 o
  -3   1  14       28.53       11.54      4.13 o
  -2   1  14       13.92       30.16      4.84 o
  -1   1  14       42.29       44.73      5.52 o
   0   1  14       17.23       23.31      5.12 o
   1   1  14        3.49       10.77      4.92 o
   2   1  14       13.40        4.23      5.29 o
   3   1  14        1.14       -4.19      4.25 o
   4   1  14        0.49        4.86      4.38 o
   5   1  14        4.86        4.94      4.86 o
   6   1  14       45.70       47.04      6.54 o
   7   1  14       13.98        5.28      5.66 o
   8   1  14        0.87       -0.50      6.08 o
 -11   2  14       11.21       16.84      6.55 o
 -10   2  14       23.53       21.49      6.53 o
  -9   2  14        0.00       -0.31      6.99 o
  -8   2  14       18.09       13.59      6.54 o
  -7   2  14        8.41        3.99      5.96 o
  -6   2  14      108.37      111.28     10.36 o
  -5   2  14       97.42      103.21      6.52 o
  -4   2  14       10.37        1.88      3.56 o
  -3   2  14        8.54       12.06      4.25 o
  -2   2  14       54.39       43.14      5.25 o
  -1   2  14        1.02        4.61      3.87 o
   0   2  14      558.58      564.43     15.01 o
   1   2  14        0.29        0.52      4.23 o
   2   2  14      109.36      113.95      8.41 o
   3   2  14       94.75       82.05      6.97 o
   4   2  14      306.96      340.00     12.64 o
   5   2  14      138.71      129.46      8.34 o
   6   2  14      180.27      196.58     10.26 o
   7   2  14       12.70       10.62      5.99 o
   8   2  14       28.68       26.95      8.07 o
 -11   3  14        9.51       -8.76     14.01 o
 -10   3  14        0.30        2.40      6.16 o
  -9   3  14        0.72        5.61      6.78 o
  -8   3  14        0.66        6.70      6.26 o
  -7   3  14        8.65       -1.56      5.56 o
  -6   3  14        1.49       -2.25      5.21 o
  -5   3  14       24.84       11.22      3.97 o
  -4   3  14       14.37       10.33      4.06 o
  -3   3  14        4.33        0.55      3.73 o
  -2   3  14       48.52       18.11      5.88 o
  -1   3  14        9.07        2.55      3.88 o
   0   3  14      124.76      122.45      8.21 o
   1   3  14       69.93       81.33      7.36 o
   2   3  14       33.69       19.67      6.32 o
   3   3  14        9.10        4.86      5.28 o
   4   3  14        5.04       11.30      4.93 o
   5   3  14       52.53       68.70      7.39 o
   6   3  14        4.82        2.32      4.96 o
   7   3  14        0.53       -4.28      5.68 o
   8   3  14        4.26       -5.08      5.99 o
 -10   4  14       22.21       26.55      9.07 o
  -9   4  14        0.82       -0.52      6.92 o
  -8   4  14       81.59       73.08     10.15 o
  -7   4  14       49.12       41.13      9.69 o
  -6   4  14       26.88       29.33      4.81 o
  -5   4  14        0.11        2.72      3.71 o
  -4   4  14        4.51        3.20      3.96 o
  -3   4  14       40.50       31.04      5.17 o
  -2   4  14        7.07       -1.81      4.29 o
  -1   4  14       27.23       27.61      5.18 o
   0   4  14       35.38       38.60      5.82 o
   1   4  14      137.26      140.57     10.68 o
   2   4  14        0.34       -1.10      4.77 o
   3   4  14        0.01       -1.93      4.22 o
   4   4  14       13.14       -4.38      4.62 o
   5   4  14       23.98       22.12      6.23 o
   6   4  14        1.86        3.87      8.44 o
   7   4  14       94.41       67.22      8.51 o
   8   4  14       19.81       18.75      6.92 o
 -10   5  14       91.82      111.34     12.64 o
  -9   5  14       64.26       62.58      9.84 o
  -8   5  14       37.61       40.69      9.18 o
  -7   5  14       45.95       44.83      8.34 o
  -6   5  14      115.75      135.77      7.92 o
  -5   5  14       14.58       11.77      5.05 o
  -4   5  14       14.98       10.20      4.51 o
  -3   5  14        0.06        0.62      4.15 o
  -2   5  14      344.60      370.12     12.89 o
  -1   5  14        9.75        7.05      4.65 o
   0   5  14       41.61       40.65      6.24 o
   1   5  14        0.23        0.98      4.21 o
   2   5  14       22.54        9.67      4.30 o
   3   5  14       16.02        8.58      4.66 o
   4   5  14       30.56       22.16      5.07 o
   5   5  14       64.64       62.76      7.41 o
   6   5  14        2.40       -2.70      6.04 o
   7   5  14        2.31       -6.28      6.28 o
 -10   6  14        3.62        2.23      8.11 o
  -9   6  14        5.39       10.13      7.73 o
  -8   6  14        3.66        5.10      8.26 o
  -7   6  14        7.65       -6.91      6.91 o
  -6   6  14       69.85       84.67      6.91 o
  -5   6  14       12.67       16.17      4.81 o
  -4   6  14        6.49        7.78      4.62 o
  -3   6  14      222.05      185.97     10.53 o
  -2   6  14       17.41        9.59      4.81 o
  -1   6  14        6.51        7.92      4.91 o
   0   6  14        8.53       10.15      5.09 o
   1   6  14       31.56       26.69      7.37 o
   2   6  14       46.06       37.76      5.74 o
   3   6  14        0.34       -2.57      4.43 o
   4   6  14        2.34       -1.51      4.60 o
   5   6  14       15.48       22.67      6.73 o
   6   6  14        2.62       12.01      6.72 o
   7   6  14        0.23       -6.83      6.83 o
  -9   7  14       78.81       80.04     20.14 o
  -8   7  14       51.87       20.55      9.70 o
  -7   7  14       34.28       39.38      9.87 o
  -6   7  14       70.66       62.87      7.03 o
  -5   7  14      126.60      138.89      8.82 o
  -4   7  14       78.29       79.35      7.43 o
  -3   7  14        0.94        3.47      4.82 o
  -2   7  14       15.49       11.01      6.18 o
  -1   7  14       90.92      110.19      8.83 o
   0   7  14       98.93       88.07      8.08 o
   1   7  14        3.34       -4.45      4.72 o
   2   7  14       12.87       16.61      5.17 o
   3   7  14        2.13        1.03      4.86 o
   4   7  14       34.94       38.63      6.97 o
   5   7  14       15.41       11.74      7.75 o
   6   7  14        1.72       -6.64      6.64 o
   7   7  14        0.71       -8.65     10.70 o
  -8   8  14        3.53       -1.40      8.67 o
  -7   8  14        0.39        0.75      8.62 o
  -6   8  14       28.34       20.79      6.52 o
  -5   8  14        4.62        0.91      5.20 o
  -4   8  14        9.43        5.66      5.02 o
  -3   8  14       25.64       24.98      9.29 o
  -2   8  14        0.02       -1.47      4.98 o
  -1   8  14        0.37       -1.41      4.82 o
   0   8  14       10.68       14.16      5.53 o
   1   8  14       10.11        6.19      5.47 o
   2   8  14       11.38        6.20      5.00 o
   3   8  14       34.48       32.86      6.04 o
   4   8  14        1.72        2.32      6.26 o
   5   8  14       10.35        3.50      6.94 o
   6   8  14        4.63        1.29      7.34 o
  -8   9  14       10.94       12.66     12.05 o
  -7   9  14        1.22       -5.02      8.73 o
  -6   9  14        9.59        4.59      5.58 o
  -5   9  14        0.16       -4.98      5.42 o
  -4   9  14       13.36        6.22      5.59 o
  -3   9  14        6.55       -2.57      4.93 o
  -2   9  14       27.35       16.67      5.92 o
  -1   9  14        0.00       -3.20      5.12 o
   0   9  14       18.34       17.26      5.97 o
   1   9  14       27.61       20.99      6.18 o
   2   9  14       14.21       11.19      5.76 o
   3   9  14       28.54       24.75      6.62 o
   4   9  14        8.59       -6.51      6.67 o
   5   9  14        5.04       -5.30     11.32 o
  -7  10  14        0.63       -7.29     10.89 o
  -6  10  14        0.76       -3.61      5.75 o
  -5  10  14        0.01       -5.88      5.88 o
  -4  10  14        0.06       -5.37      5.65 o
  -3  10  14        2.54        0.27      5.90 o
  -2  10  14       24.76       23.19      6.45 o
  -1  10  14       12.40       -3.82      5.57 o
   0  10  14        0.47       -3.37      5.62 o
   1  10  14        1.03       -5.16      5.16 o
   2  10  14        4.09       -1.32      5.86 o
   3  10  14       14.11        2.99      7.81 o
   4  10  14        4.95        1.88      9.69 o
  -6  11  14        0.02       -4.79      7.54 o
  -5  11  14        1.04       -5.80      5.80 o
  -4  11  14        3.27       -2.28      6.30 o
  -3  11  14        2.49       -3.87      6.14 o
  -2  11  14       41.12       49.20      7.85 o
  -1  11  14       14.58       17.17      6.55 o
   0  11  14       47.83       41.73      7.89 o
   1  11  14        0.28       -7.09      7.09 o
   2  11  14        2.64       -5.32      5.32 o
   3  11  14        3.27       -2.39      9.62 o
  -4  12  14        0.66       -6.42      6.42 o
  -3  12  14        5.44        2.43      7.31 o
  -2  12  14        4.01       -1.57      7.32 o
  -1  12  14        3.26        9.09      7.05 o
   0  12  14       13.00        0.41      6.96 o
   1  12  14       60.78       57.13      8.84 o
  -9   0  15        8.29       11.56      9.88 o
  -7   0  15        8.62        8.54      9.39 o
  -5   0  15      111.63      179.02     15.22 o
  -3   0  15        2.56       -3.24      5.26 o
  -1   0  15      200.08      215.50     18.70 o
   1   0  15        0.09       -7.47      7.47 o
   3   0  15        1.70       -4.36      6.49 o
   5   0  15        2.15       -2.66      6.60 o
   7   0  15       18.79       19.95      9.21 o
 -10   1  15        0.66        6.71      5.79 o
  -9   1  15      103.93      122.74     12.39 o
  -8   1  15       18.41       18.15      7.17 o
  -7   1  15       30.59       36.48      7.78 o
  -6   1  15       16.31       12.30      6.38 o
  -5   1  15       69.87       46.97      5.33 o
  -4   1  15      100.50       97.82      7.09 o
  -3   1  15       18.49       10.94      4.48 o
  -2   1  15        0.04        2.97      4.19 o
  -1   1  15        0.26       -2.23      4.13 o
   0   1  15        5.44       10.61      6.06 o
   1   1  15       42.20       39.93      7.06 o
   2   1  15        3.47       -4.66      4.66 o
   3   1  15       16.20       23.31      6.28 o
   4   1  15       12.11       -2.28      4.72 o
   5   1  15       42.09       46.00      6.41 o
   6   1  15        0.75       -3.93      4.97 o
   7   1  15        0.96       -5.60      5.60 o
 -10   2  15       40.32       38.20      7.76 o
  -9   2  15        3.51       10.86      7.19 o
  -8   2  15       63.08       50.29      9.21 o
  -7   2  15       10.97        5.85      6.92 o
  -6   2  15       53.90       32.61      7.82 o
  -5   2  15      146.90      197.43      9.17 o
  -4   2  15       50.52       51.75      5.99 o
  -3   2  15       16.67       30.71      5.26 o
  -2   2  15       10.38        5.03      4.16 o
  -1   2  15      263.58      280.91     11.69 o
   0   2  15        2.05       -4.95      4.96 o
   1   2  15       10.70        9.28      5.07 o
   2   2  15       16.71       12.55      5.34 o
   3   2  15       64.94       48.71      7.22 o
   4   2  15       10.37       -2.23      5.03 o
   5   2  15        7.53        3.72      5.50 o
   6   2  15        0.01        2.85      5.21 o
   7   2  15        1.94       -5.69      5.69 o
 -10   3  15       11.23       25.40     11.47 o
  -9   3  15       50.07       42.66     10.11 o
  -8   3  15       56.91       64.55      9.85 o
  -7   3  15        9.87       13.08      7.48 o
  -6   3  15        4.05       -0.27      7.08 o
  -5   3  15      132.46      113.78      8.74 o
  -4   3  15        8.45        3.62      4.62 o
  -3   3  15       64.03       77.61      7.55 o
  -2   3  15       69.35       59.64      6.35 o
  -1   3  15       81.50       59.14      6.59 o
   0   3  15        4.22        6.80      4.80 o
   1   3  15      113.97      137.69      9.20 o
   2   3  15       13.92        7.54      5.19 o
   3   3  15       40.52       23.23      6.33 o
   4   3  15        2.21       -2.09      5.84 o
   5   3  15       67.44       72.12      7.88 o
   6   3  15        4.51       -1.11      5.81 o
   7   3  15        0.54       -3.88      5.99 o
  -9   4  15        5.63       -0.34      6.92 o
  -8   4  15        0.15       -5.63      6.61 o
  -7   4  15        1.74       -3.79      6.15 o
  -6   4  15        2.76       11.08      6.91 o
  -5   4  15      105.37      144.85      8.55 o
  -4   4  15       64.77       48.90      6.03 o
  -3   4  15        2.17        4.14      4.48 o
  -2   4  15        7.64       11.07      5.04 o
  -1   4  15       41.51       43.59      7.67 o
   0   4  15      386.71      370.44     15.40 o
   1   4  15        6.53       10.96      6.01 o
   2   4  15        2.34       -4.46      4.46 o
   3   4  15        7.78        1.94      4.65 o
   4   4  15       60.62       50.33      9.03 o
   5   4  15        3.96        0.26      5.36 o
   6   4  15       25.06        7.54      8.62 o
   7   4  15        3.01       -2.56      8.96 o
  -9   5  15        0.20        1.08      7.55 o
  -8   5  15        6.19       10.18      7.36 o
  -7   5  15        5.87       10.61      7.17 o
  -6   5  15       58.08       58.98      9.65 o
  -5   5  15      247.87      268.04     11.13 o
  -4   5  15        0.92       -1.59      4.46 o
  -3   5  15      181.74      236.93     16.17 o
  -2   5  15        2.03        5.06      4.81 o
  -1   5  15      333.57      387.28     17.56 o
   0   5  15       11.08       30.17      6.17 o
   1   5  15      267.95      315.81     13.76 o
   2   5  15       57.47       84.58      8.22 o
   3   5  15        2.99       13.24      5.26 o
   4   5  15        0.15        1.02      4.71 o
   5   5  15       79.48      105.77      9.87 o
   6   5  15       48.48       71.63      9.36 o
  -9   6  15        0.45        5.84     14.60 o
  -8   6  15        2.78       10.37      7.76 o
  -7   6  15        0.47       -6.31      6.31 o
  -6   6  15        2.39        2.86      6.92 o
  -5   6  15       15.99        7.44      4.77 o
  -4   6  15       74.56      107.44      8.35 o
  -3   6  15        8.04        2.72      5.35 o
  -2   6  15       46.74       39.69      6.59 o
  -1   6  15       15.64        9.62      5.54 o
   0   6  15       85.51       82.19      8.16 o
   1   6  15        4.77        7.80      5.73 o
   2   6  15       67.28       73.20      8.06 o
   3   6  15        4.01        4.23      5.00 o
   4   6  15       64.06       42.73      7.90 o
   5   6  15        0.32       -6.60      8.78 o
   6   6  15       29.26       15.73     13.02 o
  -8   7  15        2.49       -5.57      7.50 o
  -7   7  15        4.04       -6.73      6.73 o
  -6   7  15       75.33       71.63      8.96 o
  -5   7  15       13.35       10.70      5.18 o
  -4   7  15        4.64        0.16      4.85 o
  -3   7  15      113.15      149.89     10.07 o
  -2   7  15       46.20       40.50      6.82 o
  -1   7  15        6.93        5.12      5.43 o
   0   7  15       69.49       63.40      7.67 o
   1   7  15       25.30       24.45      6.45 o
   2   7  15      184.07      187.76     11.67 o
   3   7  15        7.92       10.19      5.48 o
   4   7  15        7.22        0.57      6.15 o
   5   7  15       19.64       22.30      8.32 o
  -7   8  15       12.85       -7.34      7.34 o
  -6   8  15        8.08        0.27      5.27 o
  -5   8  15        2.37       -4.83      4.83 o
  -4   8  15       50.41       79.32      8.07 o
  -3   8  15      108.64       95.03      8.49 o
  -2   8  15        0.02       -1.84      5.22 o
  -1   8  15       34.88       29.83      6.70 o
   0   8  15      170.95      210.73     12.66 o
   1   8  15        3.77       -0.28      5.45 o
   2   8  15       20.61       11.72      6.37 o
   3   8  15       11.12        3.25      6.32 o
   4   8  15       38.03       29.20      8.21 o
   5   8  15       18.55       25.11     15.18 o
  -6   9  15        0.16        0.81      5.47 o
  -5   9  15       15.89       16.68      5.97 o
  -4   9  15       26.84       19.99      6.85 o
  -3   9  15      147.01      140.96     10.30 o
  -2   9  15        0.29       -5.44      5.44 o
  -1   9  15        1.78       -4.97      5.45 o
   0   9  15       28.87       13.91      6.30 o
   1   9  15        2.34        6.16      6.17 o
   2   9  15        6.82       13.18      6.40 o
   3   9  15        1.48       -7.84      8.26 o
  -5  10  15        1.89        1.37      6.48 o
  -4  10  15       24.45       20.84      6.88 o
  -3  10  15       68.39       64.95      8.24 o
  -2  10  15        0.04       -3.84      5.96 o
  -1  10  15        0.17        2.95      5.98 o
   0  10  15        8.75        3.54      6.16 o
   1  10  15        1.85       -3.21      5.95 o
   2  10  15        8.18        5.33      6.88 o
  -3  11  15        0.29       -6.82      6.82 o
  -2  11  15        0.50       -5.68      5.68 o
  -1  11  15       21.87       13.52      6.97 o
   0  11  15       94.25       95.20     10.23 o
   1  11  15        6.40       -2.34     14.60 o
  -8   0  16        8.23      -14.01     14.01 o
  -6   0  16      102.39       95.88     15.06 o
  -4   0  16        4.44        1.82      5.95 o
  -2   0  16       42.23       54.73     15.65 o
   0   0  16      157.74      179.20     14.88 o
   2   0  16       46.24       68.42     11.41 o
   4   0  16      111.70       89.13     13.01 o
   6   0  16      102.04       85.59     11.94 o
  -9   1  16        1.21       -4.49      8.41 o
  -8   1  16        0.72       -3.62      6.48 o
  -7   1  16       10.89        6.19      8.03 o
  -6   1  16        2.35       -4.54      6.63 o
  -5   1  16       18.66       22.75      7.42 o
  -4   1  16        0.47        2.04      4.40 o
  -3   1  16       74.05       80.93      7.17 o
  -2   1  16        0.05       -4.38      4.38 o
  -1   1  16        2.33        3.63      4.71 o
   0   1  16        3.95       -0.54      5.02 o
   1   1  16        1.28       -2.12      4.97 o
   2   1  16        3.57       -3.50      5.20 o
   3   1  16        5.07        4.33      5.76 o
   4   1  16        0.21       -5.43      5.43 o
   5   1  16        5.59        0.90      7.51 o
   6   1  16        6.92       -1.34      5.63 o
  -9   2  16        5.25      -11.09     14.60 o
  -8   2  16        4.24       -4.90      6.58 o
  -7   2  16        5.21        1.91      6.53 o
  -6   2  16       10.18        8.88      6.39 o
  -5   2  16        0.88       -0.79      4.72 o
  -4   2  16       12.13        7.82      5.47 o
  -3   2  16        9.68        0.76      4.47 o
  -2   2  16        6.42        2.92      4.57 o
  -1   2  16        6.75       -1.93      4.49 o
   0   2  16        1.65       -0.97      4.95 o
   1   2  16        3.63       -0.65      5.04 o
   2   2  16       80.07       75.56      8.16 o
   3   2  16       20.62       16.52      6.22 o
   4   2  16      113.53      138.66     10.70 o
   5   2  16        2.79       -5.40      5.40 o
   6   2  16       27.30       18.53      7.76 o
  -8   3  16       22.46       15.10      8.18 o
  -7   3  16        4.58        6.61      6.91 o
  -6   3  16        3.08        1.48      6.77 o
  -5   3  16       13.68       16.06      4.97 o
  -4   3  16        1.50       -0.03      4.84 o
  -3   3  16        0.06        5.66      5.28 o
  -2   3  16      142.82      171.45     11.42 o
  -1   3  16       75.43      106.25      9.35 o
   0   3  16        6.48       -2.45      5.16 o
   1   3  16       49.27       49.00      7.15 o
   2   3  16       93.96      115.46      9.38 o
   3   3  16       45.95       41.87      7.43 o
   4   3  16        3.70        2.60      6.25 o
   5   3  16       31.15       19.33      6.52 o
  -8   4  16        7.20        8.52      7.23 o
  -7   4  16        1.88       -0.86      7.07 o
  -6   4  16       27.45       30.67      8.74 o
  -5   4  16        0.60       -2.27      4.53 o
  -4   4  16       28.54       39.08      7.22 o
  -3   4  16       11.47        7.69      5.17 o
  -2   4  16       44.33       39.47      6.50 o
  -1   4  16       88.68      108.29      9.73 o
   0   4  16       88.87       94.09      9.21 o
   1   4  16       92.85       95.67     18.52 o
   2   4  16        0.99        9.29      6.25 o
   3   4  16       20.92       18.69      7.13 o
   4   4  16       37.09       38.24      6.82 o
   5   4  16       28.87       17.94      6.62 o
  -8   5  16        2.60        8.76     15.76 o
  -7   5  16       12.35        4.35      7.57 o
  -6   5  16        0.51        7.43      7.04 o
  -5   5  16        9.58       19.21      5.52 o
  -4   5  16       28.06       25.19      5.90 o
  -3   5  16        5.31       11.52      5.42 o
  -2   5  16       16.55       15.97      5.63 o
  -1   5  16       11.85        7.66      5.50 o
   0   5  16      108.08       86.78      9.24 o
   1   5  16       39.56       36.09      6.92 o
   2   5  16        0.39       -0.30      5.61 o
   3   5  16       75.05      102.33      9.33 o
   4   5  16        8.66       -2.48      5.92 o
   5   5  16       33.09        2.18     11.15 o
  -7   6  16       38.12       31.04      9.31 o
  -6   6  16        1.01        1.22      7.02 o
  -5   6  16       18.60       11.98      5.56 o
  -4   6  16        3.72        0.78      5.13 o
  -3   6  16       67.42       75.32      7.99 o
  -2   6  16       15.23       10.10      5.90 o
  -1   6  16       84.57       83.69      8.35 o
   0   6  16        1.70        3.54      5.50 o
   1   6  16       67.54       78.72      8.41 o
   2   6  16        0.40       -2.37      5.72 o
   3   6  16      111.81       98.69      9.23 o
   4   6  16        0.08       -4.37      7.27 o
  -6   7  16        5.22        2.80      7.65 o
  -5   7  16        1.26        0.61      5.22 o
  -4   7  16        0.46        1.76      5.30 o
  -3   7  16        3.07       -5.33      5.33 o
  -2   7  16        8.14       13.90      5.98 o
  -1   7  16        0.82        1.04      5.42 o
   0   7  16       38.39       40.92      7.35 o
   1   7  16       41.92       24.48      6.55 o
   2   7  16        1.76       -4.99      4.99 o
   3   7  16        0.64       -5.71      5.71 o
  -5   8  16       13.89        1.92      5.76 o
  -4   8  16       17.26       12.27      6.04 o
  -3   8  16        4.43       10.17      6.13 o
  -2   8  16        3.70        4.54      5.92 o
  -1   8  16      153.61      144.67     15.95 o
   0   8  16        1.93        4.97      5.77 o
   1   8  16        7.41       -5.84      5.84 o
   2   8  16        6.57       -3.01      6.35 o
   3   8  16        0.13       -4.09     14.01 o
  -4   9  16        7.87       -1.47      6.51 o
  -3   9  16        5.51       12.41      6.36 o
  -2   9  16       13.02       -2.97      6.07 o
  -1   9  16       11.75        3.44      5.94 o
   0   9  16        0.67       -6.11      6.11 o
   1   9  16       14.69       17.82      7.74 o
  -7   0  17       28.47       26.27     16.93 o
  -5   0  17        7.92       -3.11     17.52 o
  -3   0  17        7.68       -5.95      6.56 o
  -1   0  17      243.00      263.42     23.79 o
   1   0  17        3.24       -7.51      7.51 o
   3   0  17       71.69       67.74     12.21 o
  -7   1  17       74.04      108.51     12.42 o
  -6   1  17        1.29        0.08      7.87 o
  -5   1  17        0.73       -4.20      8.26 o
  -4   1  17       70.32       62.66      7.71 o
  -3   1  17       22.19       29.81      5.94 o
  -2   1  17        4.79        5.03      4.91 o
  -1   1  17        0.27        5.94      5.33 o
   0   1  17        4.05        3.08      5.25 o
   1   1  17        0.07       -4.87      4.87 o
   2   1  17        4.51       -4.52      5.69 o
   3   1  17        1.40       -1.68      5.85 o
   4   1  17        0.39       -6.15      6.15 o
  -7   2  17        4.08        4.01      7.60 o
  -6   2  17        0.43        7.06      6.88 o
  -5   2  17       28.43       15.91      9.20 o
  -4   2  17        3.30        2.34      5.84 o
  -3   2  17        1.02        5.00      5.52 o
  -2   2  17       17.65       11.64      5.99 o
  -1   2  17       11.40        3.55      5.89 o
   0   2  17       34.79       31.72      6.99 o
   1   2  17       10.29       13.94      6.26 o
   2   2  17       22.08       11.35      6.21 o
   3   2  17       58.61       44.33      8.21 o
   4   2  17        0.13       -7.88      7.88 o
  -7   3  17        3.39        9.93     15.76 o
  -6   3  17       21.29       16.55      7.85 o
  -5   3  17       13.54        0.10      7.26 o
  -4   3  17        0.07       -0.10      4.96 o
  -3   3  17       22.73       35.28      7.06 o
  -2   3  17       48.42       34.59      7.15 o
  -1   3  17        1.44       -0.90      5.76 o
   0   3  17       29.49       26.32      7.08 o
   1   3  17        7.44        8.65      7.78 o
   2   3  17        9.08        9.09      6.62 o
   3   3  17        8.46        6.27      7.54 o
   4   3  17        1.50      -13.43     13.43 o
  -6   4  17        0.29        0.86      7.66 o
  -5   4  17       18.99       17.48      8.20 o
  -4   4  17        9.04       21.09      5.93 o
  -3   4  17       19.91       22.48      6.29 o
  -2   4  17        0.70        2.86      5.53 o
  -1   4  17       13.62       18.84      6.07 o
   0   4  17       36.79       29.59      7.64 o
   1   4  17        5.41       -4.66      6.04 o
   2   4  17        0.06        0.31      6.55 o
   3   4  17       30.84       35.75     11.81 o
  -6   5  17        2.31      -12.85     12.85 o
  -5   5  17       35.75       30.63      9.40 o
  -4   5  17        0.01       -2.34      5.19 o
  -3   5  17        0.41        9.47      5.74 o
  -2   5  17       10.50       15.39      5.86 o
  -1   5  17        0.05        5.53      5.75 o
   0   5  17        0.10       -0.58      5.82 o
   1   5  17        0.69        3.88      6.00 o
   2   5  17        4.92        9.65      6.17 o
   3   5  17       26.72       16.93     17.52 o
  -5   6  17        1.59      -10.64     10.64 o
  -4   6  17        0.76       -3.22      5.37 o
  -3   6  17       22.72       21.41      6.52 o
  -2   6  17       47.11       78.71      8.46 o
  -1   6  17        9.74        5.54      6.44 o
   0   6  17        3.35       -0.15      5.81 o
   1   6  17        6.25        2.85      6.05 o
   2   6  17       44.99       53.83     11.69 o
  -4   7  17       31.75       19.27     18.68 o
  -3   7  17        2.34       -2.14      6.37 o
  -2   7  17        3.49       -0.26      6.18 o
  -1   7  17       16.31        9.88      6.31 o
   0   7  17        0.29        0.70      6.28 o
   1   7  17        1.80       21.02     15.76 o
  -4   0  18        1.09       -4.54      8.70 o
  -2   0  18       53.76       37.35      9.87 o
   0   0  18        0.01       -5.46      7.76 o
  -4   1  18        2.40        3.61      5.93 o
  -3   1  18        5.44        0.25      5.62 o
  -2   1  18       17.60       14.85      6.89 o
  -1   1  18        2.57       -2.54      7.32 o
   0   1  18        4.93        9.37      6.24 o
   1   1  18        5.72        4.92      6.36 o
  -4   2  18       14.85       15.20      6.89 o
  -3   2  18        3.21        7.70      6.16 o
  -2   2  18        1.11       -2.44      5.94 o
  -1   2  18       24.29       23.50      7.41 o
   0   2  18        5.00       -6.62      6.62 o
   1   2  18        4.46       -4.59      6.31 o
  -3   3  18        8.97       12.62      6.56 o
  -2   3  18       27.80       21.06      7.02 o
  -1   3  18        5.92        5.37      6.47 o
   0   3  18       35.40       19.09      7.57 o
   1   3  18       12.24       18.10     16.35 o
  -2   4  18        1.35        6.98      6.55 o
  -1   4  18       47.27       55.87      8.72 o
   0   4  18        8.97       21.60     16.93 o
 
